# Supplementary material for: Gibberellin-deactivating GA2OX enzymes act as a hub for auxin–gibberellin cross talk in Arabidopsis thaliana root growth regulation
Source: Proc Natl Acad Sci U S A. 2025 Jul 22;122(30):e2425574122. doi: 10.1073/pnas.2425574122 (PMC12318176; doi:10.1073/pnas.2425574122)
Supplement: Supplementary file 2 — Dataset S01 (XLSX) [file pnas.2425574122.sd01.xlsx]

## Sheet: Dataset_TPM_gene levels
gene_ID	symbols	description	eff_length	AXR_1A	AXR_1B	AXR_1C	AXR_2A	AXR_2B	AXR_2C	AXR_3A	AXR_3B	AXR_3C	Col_1A	Col_1B	Col_1C	Col_2A	Col_2B	Col_2C	Col_3A	Col_3B	Col_3C	MP_1A	MP_1B	MP_1C	MP_2A	MP_2B	MP_2C	MP_3A	MP_3B	MP_3C	sample TPMs	AXR 3hEST	AXR 90minEST	AXR 90minDMSO	Col0 3hEST	Col0 90minEST	Col 90minDMSO	MP 3hEST	MP 90minEST	MP 90minDMSO	detected?	qval	b	gene_ID	Col0 EST90 vs DMSO90	qval	b	gene_ID	Col0 EST3h vs DMSO90
AT1G01010	ANAC001, NAC001	NAC domain containing protein 1	1290	16.5139	16.8739	17.1127	15.3603	16.9516	16.4503	14.7795	17.4965	15.8956	15.7901	13.4031	13.9471	15.5666	16.1054	14.5773	18.4416	18.0837	17.5057	13.3474	13.7771	13.7407	14.2361	14.7754	16.3584	15.6553	16.1958	16.6368		16.8335	16.2541	16.0572	14.3801	15.4164	18.0103	13.6217	15.1233	16.1626	1	0.19737	-0.17043	AT1G01010	-	0.0188421	-0.223882	AT1G01010	-
AT1G01020	ARV1	Arv1-like protein	738	20.5976	22.696	23.2002	26.3388	29.4367	20.9348	27.6547	25.1752	24.2174	25.0466	15.8152	25.1327	21.8816	24.3545	23.0365	22.8423	25.7414	19.9907	23.6027	23.5599	24.1697	22.9921	22.3491	19.975	26.2589	21.1218	22.2376		22.1646	25.5701	25.6824	21.9982	23.0909	22.8581	23.7774	21.7721	23.2061	1	0.988492	0.0340589	AT1G01020	-	0.973014	-0.0247579	AT1G01020	-
AT1G01030	NGA3	AP2/B3-like transcriptional factor family protein	1077	1.57073	1.4704	1.44423	1.44767	1.40947	1.2752	0.978475	0.869368	0.814874	0.830457	0.784398	1.22553	1.07249	0.750319	0.926295	0.882949	1.06219	0.840995	0.964367	0.63429	0.799103	0.761477	0.586824	1.04642	0.832262	0.883886	0.838818		1.49512	1.37745	0.887572	0.946795	0.916368	0.928711	0.799253	0.79824	0.851655	1	0.990132	-0.0400912	AT1G01030	-	0.999025	0.00162435	AT1G01030	-
AT1G01040	DCL1, CAF, SUS1, SIN1, ASU1, EMB76, EMB60, ATDCL1	dicer-like 1	5730.51	8.22853	8.18126	8.37972	8.43089	8.81639	8.63291	8.02642	8.35416	7.83659	7.50303	7.48319	8.11397	8.32282	9.40014	8.93124	9.21429	8.48955	8.96748	8.30064	8.67064	7.36355	8.40497	8.59355	8.87006	8.44455	8.86689	9.19988		8.26317	8.62673	8.07239	7.70006	8.88473	8.89044	8.11161	8.62286	8.83711	1	0.999912	0.000519557	AT1G01040	-	0.0317626	-0.145859	AT1G01040	-
AT1G01050	AtPPa1, PPa1	pyrophosphorylase 1	639	117.124	127.631	119.431	131.188	130.587	134.107	127.41	125.187	130.755	129.835	121.818	127.623	132.508	131.039	119.142	111.314	110.959	125.446	126.379	132.596	138.351	132.061	145.279	126.888	122.927	133.476	126.734		121.395	131.961	127.784	126.425	127.563	115.906	132.442	134.743	127.712	1	0.816499	0.0794862	AT1G01050	-	0.504458	0.0967349	AT1G01050	-
AT1G01060	LHY, LHY1	Homeodomain-like superfamily protein	1937.2	2.72748	3.13938	4.23961	4.67722	4.12038	4.00779	3.67928	5.25678	3.99679	4.08849	4.17642	5.00797	4.83437	4.69425	5.75837	5.14112	4.35466	4.39988	4.9587	5.61413	5.46936	6.04242	6.5809	6.77883	6.85225	6.88278	5.85434		3.36882	4.26846	4.31095	4.42429	5.09566	4.63189	5.3474	6.46738	6.52979	1	0.838975	0.0980358	AT1G01060	-	0.900658	-0.0391394	AT1G01060	-
AT1G01070		nodulin MtN21 /EamA-like transporter family protein	1098	10.7894	13.0437	13.7427	15.2577	15.9433	16.9211	15.4736	14.2038	16.0641	14.9771	16.4783	18.6849	14.4096	17.5516	18.0315	15.6061	13.3961	16.4763	16.7107	20.4924	20.3937	16.6889	17.968	18.0274	18.2057	18.1975	18.6995		12.5253	16.0407	15.2472	16.7134	16.6642	15.1595	19.1989	17.5614	18.3676	1	0.874892	0.0927974	AT1G01070	-	0.685467	0.0990931	AT1G01070	-
AT1G01073		unknown protein; FUNCTIONS IN: molecular_function unknown; INVOLVED IN: biological_process unknown; LOCATED IN: endomembrane system; Has 0 Blast hits to 0 proteins in 0 species (source: NCBI BLink).	111	0	0	0	0	0	0	0	0	0	0	0	0	0	0	0	0	0	0	0	0	0	0	0	0	0	0	0		0	0	0	0	0	0	0	0	0	0	NA	NA	AT1G01073	-	NA	NA	AT1G01073	-
AT1G01080		RNA-binding (RRM/RBD/RNP motifs) family protein	882	4.65326	3.00401	3.58797	4.31071	2.68816	4.84983	4.75774	2.96526	3.95686	4.6406	4.72011	4.60234	3.25394	5.0024	4.0772	3.90494	3.70994	4.68907	3.46254	3.83136	3.56624	3.60306	4.77345	5.07846	4.45227	3.75859	4.69422		3.74841	3.94957	3.89329	4.65435	4.11118	4.10132	3.62005	4.48499	4.30169	1	0.99275	-0.0200704	AT1G01080	-	0.707215	0.136	AT1G01080	-
AT1G01090	PDH-E1 ALPHA	pyruvate dehydrogenase E1 alpha	1287	198.035	191.364	190.111	192.348	190.956	184.548	182.756	190.148	184.474	202.227	217.635	199.422	187.22	195.751	194.479	197.41	198.152	180.052	210.467	200.174	197.246	180.539	179.876	184.586	181.411	182.756	182.594		193.17	189.284	185.793	206.428	192.483	191.871	202.629	181.667	182.254	1	0.981532	-0.0130033	AT1G01090	-	0.347413	0.075827	AT1G01090	-
AT1G01100		60S acidic ribosomal protein family	338.059	511.331	427.485	464.573	484.02	462.404	437.178	368.943	462.543	441.013	516.18	450.341	470.308	472.768	429.799	402.899	415.183	364.306	412.236	464.133	406.927	492.299	448.223	471.491	381.409	405.434	430.319	397.791		467.796	461.201	424.166	478.943	435.155	397.242	454.453	433.708	411.181	1	0.956525	0.052838	AT1G01100	-	0.332881	0.181289	AT1G01100	-
AT1G01110	IQD18	IQ-domain 18	1455.71	11.4888	9.6054	11.8261	10.8922	9.28397	9.42111	8.78634	9.67949	10.6615	10.05	9.84999	8.4406	10.0024	9.86862	9.10534	8.71035	9.21283	9.96329	10.9182	9.89634	10.2882	9.78866	10.1813	9.05735	8.61531	9.61992	8.57057		10.9734	9.86576	9.70911	9.44686	9.65879	9.29549	10.3676	9.67577	8.93527	1	0.993369	0.0119574	AT1G01110	-	0.989632	0.0063783	AT1G01110	-
AT1G01115		unknown protein; FUNCTIONS IN: molecular_function unknown; INVOLVED IN: biological_process unknown; LOCATED IN: endomembrane system; Has 0 Blast hits to 0 proteins in 0 species (source: NCBI BLink).	117	0	0	0	0	0	0	0	0	0	0	0	0	0	0	0	0	0	0	0	0	0	0	0	0	0	0	0		0	0	0	0	0	0	0	0	0	0	NA	NA	AT1G01115	-	NA	NA	AT1G01115	-
AT1G01120	KCS1	3-ketoacyl-CoA synthase 1	1587	37.3856	35.9686	34.7342	35.4209	35.1657	36.1922	32.2916	38.6324	33.9597	29.7579	35.6007	34.2527	36.2861	35.6576	32.9945	41.1258	40.3143	41.2638	32.8437	35.221	30.5617	30.0865	32.1941	34.1867	37.3938	39.0253	39.3047		36.0295	35.5929	34.9612	33.2038	34.9794	40.9013	32.8755	32.1558	38.5746	1	0.114805	-0.160029	AT1G01120	-	0.015451	-0.193294	AT1G01120	-
AT1G01130		CONTAINS InterPro DOMAIN/s: CBL-interacting protein kinase (InterPro:IPR020660), Calcium/calmodulin-dependent protein kinase-like (InterPro:IPR020636); BEST Arabidopsis thaliana protein match is: unknown protein (TAIR:AT5G47170.1); Has 176 Blast hits to 176 proteins in 20 species: Archae - 0; Bacteria - 0; Metazoa - 0; Fungi - 0; Plants - 176; Viruses - 0; Other Eukaryotes - 0 (source: NCBI BLink…	375	2.64679	1.98117	0.86474	2.27493	2.08821	2.02345	1.79901	2.65377	1.9264	2.63398	1.90161	2.7627	2.94744	2.04802	2.01063	1.10574	1.98782	2.96897	1.96849	1.57876	3.06721	2.43742	2.14362	1.54388	1.1723	1.94491	1.98343		1.8309	2.12886	2.12639	2.43276	2.33536	2.02084	2.20482	2.04164	1.70021	1	0.960346	0.173812	AT1G01130	-	0.796546	0.257685	AT1G01130	-
AT1G01140	CIPK9, SnRK3.12, PKS6	CBL-interacting protein kinase 9	1344	2.49193	2.84481	2.88798	2.48858	2.75235	4.02222	3.73781	3.56228	3.65566	2.29696	2.54429	2.21537	3.07416	3.94078	3.91	5.60639	4.61765	4.95518	3.54007	3.85991	3.49341	2.58251	2.88184	3.17295	4.31742	3.5021	4.47146		2.74157	3.08772	3.65192	2.35221	3.64165	5.05974	3.63113	2.8791	4.09699	1	0.133835	-0.336181	AT1G01140	-	6.07166e-08	-0.753134	AT1G01140	-
AT1G01150		Homeodomain-like protein with RING/FYVE/PHD-type zinc finger domain	1038	0.039913	0.048288	0	0.032172	0	0.05235	0.082378	0.093876	0.203362	0	0.139528	0	0.141947	0.052568	0.076515	0	0.13206	0	0.121124	0	0.068665	0.059532	0	0	0.056142	0	0.172749		0.0294003	0.028174	0.126539	0.0465093	0.0903433	0.04402	0.063263	0.019844	0.076297	0	NA	NA	AT1G01150	-	NA	NA	AT1G01150	-
AT1G01160	GIF2	GRF1-interacting factor 2	589.18	43.3181	41.9409	43.2764	46.0904	47.9732	45.0303	46.5924	46.3515	48.5133	46.7904	41.1827	44.9744	43.8038	40.9028	47.11	46.3191	50.4037	46.8436	48.7086	49.4519	46.8831	42.7094	47.8863	47.5233	45.4839	40.9421	41.3089		42.8451	46.3646	47.1524	44.3158	43.9389	47.8555	48.3479	46.0397	42.5783	1	0.679343	-0.131274	AT1G01160	-	0.603221	-0.104496	AT1G01160	-
AT1G01170		Protein of unknown function (DUF1138)	252	6.37668	10.4525	11.2084	11.8574	18.2294	13.6515	14.3376	12.4388	12.0877	11.9335	13.7492	11.025	14.0554	9.28601	16.4308	14.2154	15.5186	13.5542	15.7515	9.37668	11.5931	16.0938	22.2184	15.7639	19.0632	19.1605	16.8776		9.34586	14.5794	12.9547	12.2359	13.2574	14.4294	12.2404	18.0254	18.3671	1	0.925522	-0.159613	AT1G01170	-	0.785188	-0.169179	AT1G01170	-
AT1G01180		S-adenosyl-L-methionine-dependent methyltransferases superfamily protein	924	21.028	23.661	22.6198	16.372	23.3074	20.3253	17.4523	19.3405	20.2367	18.2672	19.3098	18.8414	20.0105	18.6708	17.5315	19.0728	17.9313	17.8256	14.6299	16.5681	13.8072	16.3225	19.3836	18.2377	17.5766	21.1131	19.0266		22.4363	20.0016	19.0098	18.8061	18.7376	18.2766	15.0017	17.9813	19.2388	1	0.99511	-0.00416779	AT1G01180	-	0.899781	0.0315982	AT1G01180	-
AT1G01190	CYP78A8	cytochrome P450, family 78, subfamily A, polypeptide 8	1608	3.32038	2.76923	2.8608	1.67555	2.01842	1.51486	1.85571	2.63864	2.14915	1.88675	2.46679	2.36106	1.98864	1.79303	1.49672	3.4078	3.31741	2.69935	2.08156	2.30824	1.93834	1.93518	1.66293	1.95206	1.79608	1.78738	2.5579		2.98347	1.73628	2.2145	2.2382	1.75946	3.14152	2.10938	1.85006	2.04712	1	5.10571e-05	-0.595714	AT1G01190	-	0.066321	-0.337328	AT1G01190	-
AT1G01200	ATRABA3, ATRAB-A3, RABA3	RAB GTPase homolog A3	714	5.56563	5.38249	6.48492	6.32763	6.2597	7.16802	6.73472	5.40547	6.34382	6.53043	5.38186	5.82365	6.3784	7.30811	5.54493	6.5399	5.276	6.70861	7.65098	6.28535	6.67192	6.30246	6.0882	5.41714	5.23556	7.16508	5.97645		5.81101	6.58512	6.16134	5.91198	6.41048	6.17484	6.86942	5.93593	6.1257	1	0.995533	0.00643957	AT1G01200	-	0.944867	-0.035682	AT1G01200	-
AT1G01210		DNA-directed RNA polymerase, subunit M, archaeal	321	22.1468	19.5884	21.4098	23.6427	23.8956	24.9126	25.5941	18.7772	22.9551	22.4099	18.7223	29.7058	21.8294	25.3947	24.4964	26.6599	22.7399	20.5953	20.9556	32.1114	21.3514	20.7271	24.2564	21.6145	25.7222	26.9894	18.16		21.0483	24.1503	22.4421	23.6127	23.9068	23.3317	24.8061	22.1993	23.6239	1	0.989533	-0.0242362	AT1G01210	-	0.989632	-0.00837042	AT1G01210	-
AT1G01220	FKGP, AtFKGP	L-fucokinase/GDP-L-fucose pyrophosphorylase	3168	10.716	10.459	9.95324	11.8964	11.4346	9.67925	10.2449	10.5823	10.4567	10.2539	11.3025	11.3595	11.1095	10.735	10.6041	10.734	9.61652	10.2668	9.89829	10.1966	9.94986	11.0577	10.5067	10.7645	11.2671	11.0654	10.3116		10.3761	11.0034	10.428	10.972	10.8162	10.2058	10.0149	10.7763	10.8814	1	0.838975	0.0596297	AT1G01220	-	0.542291	0.0735566	AT1G01220	-
AT1G01225		NC domain-containing protein-related	783	8.54559	7.97666	6.82651	7.19486	7.56577	6.28353	8.38568	6.43776	8.78964	7.8799	7.95365	6.00092	6.04768	6.60733	8.55312	9.13388	8.21715	8.885	6.50298	6.98219	9.04438	7.39258	7.00537	5.82279	5.64915	7.03695	7.8615		7.78292	7.01472	7.87103	7.27816	7.06938	8.74534	7.50985	6.74025	6.8492	1	0.561101	-0.229634	AT1G01225	-	0.53707	-0.176392	AT1G01225	-
AT1G01230		ORMDL family protein	474	74.7427	83.1502	75.7963	76.2584	75.9029	70.4008	83.3527	78.9541	86.3243	81.1887	75.2948	73.575	71.2137	72.3254	67.4433	67.1742	75.7572	69.0952	85.0153	78.7704	81.539	86.6165	83.7714	79.6881	76.2676	75.5163	79.8074		77.8964	74.1874	82.877	76.6862	70.3275	70.6755	81.7749	83.3587	77.1971	1	0.994791	-0.00470767	AT1G01230	-	0.374707	0.112512	AT1G01230	-
AT1G01240		unknown protein; INVOLVED IN: N-terminal protein myristoylation; EXPRESSED IN: 17 plant structures; EXPRESSED DURING: 11 growth stages; BEST Arabidopsis thaliana protein match is: unknown protein (TAIR:AT2G46550.1); Has 95 Blast hits to 78 proteins in 16 species: Archae - 0; Bacteria - 2; Metazoa - 11; Fungi - 0; Plants - 80; Viruses - 0; Other Eukaryotes - 2 (source: NCBI BLink).	996	7.20307	7.72203	7.78409	7.63566	7.99759	9.53893	9.3751	9.17993	8.81133	8.14549	8.64987	9.51331	7.1979	9.24051	6.79122	8.29662	7.46345	9.08296	9.60915	11.0653	8.72826	8.43051	10.4056	9.20295	9.51067	9.58625	9.90315		7.56973	8.39073	9.12212	8.76956	7.74321	8.28101	9.8009	9.34635	9.66669	1	0.901332	-0.0839561	AT1G01240	-	0.864452	0.0527178	AT1G01240	-
AT1G01250		Integrase-type DNA-binding superfamily protein	579	0	0	0	0	0	0	0	0	0	0	0	0	0	0	0	0	0	0	0.192863	0.164318	0.274458	0	0	0	0	0	0		0	0	0	0	0	0	0.210546	0	0	0	NA	NA	AT1G01250	-	NA	NA	AT1G01250	-
AT1G01260		basic helix-loop-helix (bHLH) DNA-binding superfamily protein	1773	12.5392	13.0526	12.3411	12.9816	14.3732	13.1633	13.1916	12.2444	11.1891	12.494	11.2586	12.8703	14.5266	12.5024	14.0445	13.796	13.5735	13.8362	12.6883	13.7396	13.1905	12.6177	12.91	12.5164	13.0894	13.2563	12.0665		12.6443	13.506	12.2084	12.2076	13.6912	13.7352	13.2061	12.6814	12.8041	1	0.993499	-0.00784659	AT1G01260	-	0.22583	-0.12376	AT1G01260	-
AT1G01280	CYP703A2, CYP703	cytochrome P450, family 703, subfamily A, polypeptide 2	1533	0	0	0	0	0	0	0	0	0	0	0	0	0	0	0	0	0	0	0	0.023257	0	0	0	0	0	0	0		0	0	0	0	0	0	0.00775233	0	0	0	NA	NA	AT1G01280	-	NA	NA	AT1G01280	-
AT1G01290	CNX3	cofactor of nitrate reductase and xanthine dehydrogenase 3	813	16.4218	18.8851	17.2551	19.0471	18.9971	18.8268	16.8017	17.4564	19.1152	20.7187	18.1338	16.7948	18.1942	18.9255	19.3466	19.6918	18.4678	15.9692	19.8153	21.2754	17.8111	19.2088	19.0938	18.5779	19.3665	16.957	15.9625		17.5207	18.957	17.7911	18.5491	18.8221	18.0429	19.6339	18.9602	17.4287	1	0.944832	0.0519668	AT1G01290	-	0.910115	0.0357116	AT1G01290	-
AT1G01300		Eukaryotic aspartyl protease family protein	1458	75.0088	68.201	75.2184	78.8457	76.617	76.37	77.1896	74.9243	73.0697	77.4547	92.2723	85.2272	83.878	87.8092	91.3863	86.2889	84.012	73.4446	102.368	102.72	89.4041	83.775	90.4185	84.815	78.0602	81.1905	76.8663		72.8094	77.2776	75.0612	84.9847	87.6912	81.2485	98.164	86.3362	78.7057	1	0.880061	0.0512062	AT1G01300	-	0.765979	0.0448739	AT1G01300	-
AT1G01305		unknown protein; FUNCTIONS IN: molecular_function unknown; INVOLVED IN: biological_process unknown; LOCATED IN: endomembrane system; Has 30201 Blast hits to 17322 proteins in 780 species: Archae - 12; Bacteria - 1396; Metazoa - 17338; Fungi - 3422; Plants - 5037; Viruses - 0; Other Eukaryotes - 2996 (source: NCBI BLink).	426	0	0	0	0	0	0	0	0	0	0	0	0	0	0	0	0	0	0	0	0	0	0	0	0	0	0	0		0	0	0	0	0	0	0	0	0	0	NA	NA	AT1G01305	-	NA	NA	AT1G01305	-
AT1G01310		CAP (Cysteine-rich secretory proteins, Antigen 5, and Pathogenesis-related 1 protein) superfamily protein	726	0.048678	0	0.066794	0.044127	0	0.291365	0.175896	0.303265	0.053896	0.184917	0	0	0	0	0.055886	0	0	0	0.152653	0	0.043677	0.038003	0	0.050286	0	0.102702	0.088199		0.0384907	0.111831	0.177686	0.061639	0.0186287	0	0.0654433	0.0294297	0.0636337	0	NA	NA	AT1G01310	-	NA	NA	AT1G01310	-
AT1G01320		Tetratricopeptide repeat (TPR)-like superfamily protein	5384.12	4.07431	3.88492	4.07427	4.40337	4.89919	3.94923	4.15473	4.22028	4.32458	4.48643	4.68707	4.178	4.5142	4.64382	4.44622	4.56557	4.1563	4.19368	9.15709	9.64968	10.4384	4.77294	4.77448	4.61509	4.21426	4.44295	5.00504		4.01117	4.41726	4.2332	4.4505	4.53475	4.30518	9.74839	4.72084	4.55408	1	0.910807	0.0481313	AT1G01320	-	0.874407	0.0303607	AT1G01320	-
AT1G01340	ATCNGC10, CNGC10, ACBK1	cyclic nucleotide gated channel 10	2132.21	11.8271	14.1991	12.1048	10.2574	10.0605	8.52634	10.4126	10.6318	11.1016	10.7363	11.7841	11.2209	9.55586	10.2339	10.6888	11.3025	10.6013	9.24815	10.2715	10.4994	9.29399	10.6327	11.4069	11.123	10.0429	11.0765	10.9524		12.7103	9.61475	10.7153	11.2471	10.1595	10.384	10.0216	11.0542	10.6906	1	0.985903	-0.0164681	AT1G01340	-	0.529979	0.0851765	AT1G01340	-
AT1G01350		Zinc finger (CCCH-type/C3HC4-type RING finger) family protein	1032	17.079	18.6471	18.0593	20.4905	18.3276	20.0065	20.5097	18.5561	19.4637	19.0169	21.7145	22.353	18.5947	21.3575	22.1349	19.1035	20.2323	19.0629	17.8481	19.8215	20.6347	17.6808	20.1406	20.384	21.6347	18.8089	19.2488		17.9285	19.6082	19.5098	21.0281	20.6957	19.4662	19.4348	19.4018	19.8975	1	0.908222	0.0520239	AT1G01350	-	0.566145	0.0800685	AT1G01350	-
AT1G01355		Putative endonuclease or glycosyl hydrolase	687	0	0.092819	0.094078	0.063254	0.108178	0	0.085147	0.088241	0	0	0	0	0	0	0	0	0	0	0	0	0	0	0	0	0	0	0		0.062299	0.057144	0.057796	0	0	0	0	0	0	0	NA	NA	AT1G01355	-	NA	NA	AT1G01355	-
AT1G01360	RCAR1, PYL9	regulatory component of ABA receptor 1	564	31.6751	31.7697	31.4847	31.1106	28.4424	34.4765	35.596	34.2825	36.3912	38.742	42.0873	31.7981	35.5063	33.2678	31.8898	41.8736	41.3148	41.1533	49.2917	51.3679	45.4276	39.6381	40.0695	39.3266	31.5728	36.5037	32.5992		31.6432	31.3432	35.4232	37.5425	33.5546	41.4472	48.6957	39.6781	33.5586	1	0.296001	-0.21451	AT1G01360	-	0.738558	-0.0866273	AT1G01360	-
AT1G01370	HTR12, CENH3	Histone superfamily protein	537	13.7365	16.7501	10.0598	16.0211	13.7875	15.8363	13.7682	10.9048	13.6961	14.0437	14.019	11.5893	12.2915	13.3729	11.9002	14.0286	11.5062	14.2704	13.2966	15.3874	11.4204	12.6108	13.9759	12.291	15.1263	13.8796	12.1197		13.5155	15.215	12.7897	13.2173	12.5215	13.2684	13.3681	12.9592	13.7085	1	0.915403	-0.0980636	AT1G01370	-	0.995309	-0.00356423	AT1G01370	-
AT1G01380	ETC1	Homeodomain-like superfamily protein	252	5.16208	6.03031	4.742	7.05798	6.58283	2.35371	5.37661	5.68632	2.54478	7.08551	5.38012	3.00682	5.22057	3.7144	8.76307	6.15999	6.85704	4.64714	5.25051	2.13106	4.74265	2.13006	2.60002	6.75595	7.62528	3.69765	3.43272		5.31146	5.33151	4.5359	5.15748	5.89935	5.88806	4.04141	3.82868	4.91855	1	0.983482	-0.0948393	AT1G01380	-	0.875953	-0.173439	AT1G01380	-
AT1G01390		UDP-Glycosyltransferase superfamily protein	1443	0.076991	0.065352	0	0.065569	0	0	0	0	0.027842	0.097413	0.047526	0.038393	0.032168	0.073852	0.056	0.073527	0	0.031005	0.078542	0.030784	0.045971	0.019738	0.036517	0.051455	0.038098	0.102515	0.11584		0.0474477	0.0218563	0.00928067	0.0611107	0.0540067	0.034844	0.0517657	0.0359033	0.0854843	0	NA	NA	AT1G01390	-	NA	NA	AT1G01390	-
AT1G01400		unknown protein; Has 21 Blast hits to 21 proteins in 8 species: Archae - 0; Bacteria - 2; Metazoa - 2; Fungi - 1; Plants - 13; Viruses - 0; Other Eukaryotes - 3 (source: NCBI BLink).	615	0	0	0	0	0	0	0	0	0	0	0	0	0	0	0	0	0	0	0	0	0	0.057817	0	0.076695	0.225125	0	0		0	0	0	0	0	0	0	0.0448373	0.0750417	0	NA	NA	AT1G01400	-	NA	NA	AT1G01400	-
AT1G01410	APUM22, PUM22	pumilio 22	1086	0	0	0	0	0	0	0	0	0	0	0	0	0	0	0	0	0	0	0	0	0	0	0	0	0	0	0		0	0	0	0	0	0	0	0	0	0	NA	NA	AT1G01410	-	NA	NA	AT1G01410	-
AT1G01420	UGT72B3	UDP-glucosyl transferase 72B3	1446	3.22241	3.68233	2.78041	3.64964	4.03842	2.94376	3.69682	3.90332	4.34919	4.07397	4.22281	4.12051	4.50049	4.82742	4.33878	5.13259	5.73895	4.42185	4.32646	2.82032	3.56183	4.494	4.00434	4.63286	3.30499	3.68167	3.64566		3.22838	3.54394	3.98311	4.1391	4.55556	5.0978	3.56954	4.37707	3.54411	1	0.828942	-0.120681	AT1G01420	-	0.327839	-0.195743	AT1G01420	-
AT1G01430	TBL25	TRICHOME BIREFRINGENCE-LIKE 25	1371	22.8065	20.7845	23.5539	26.2388	27.0051	26.2885	26.2411	26.4823	26.4562	28.1356	29.9722	30.5836	27.4549	29.7607	31.7157	28.6685	27.9025	28.9833	46.0246	47.0886	48.3436	30.9329	29.9899	28.0562	28.7205	26.4203	27.2062		22.3816	26.5108	26.3932	29.5638	29.6438	28.5181	47.1523	29.6597	27.449	1	0.926656	0.0376554	AT1G01430	-	0.666562	0.0556461	AT1G01430	-
AT1G01440		Protein of unknown function (DUF3133)	1995	9.31396	10.6423	11.2568	11.1621	11.1607	11.5928	10.8418	10.6192	10.8867	10.7377	11.7112	10.1147	11.0136	12.3108	11.8926	11.5665	10.7133	10.4205	13.6923	12.9924	12.9066	9.71252	10.3712	11.2914	11.4863	10.814	9.81699		10.4044	11.3052	10.7826	10.8545	11.739	10.9001	13.1971	10.4584	10.7058	1	0.874892	0.0595399	AT1G01440	-	0.961127	-0.0127177	AT1G01440	-
AT1G01450		Protein kinase superfamily protein	1413	0	0	0	0.021801	0	0	0	0.032521	0.113869	0	0.048236	0	0.033127	0	0.027106	0	0	0	0	0	0	0	0.055897	0.025319	0	0	0		0	0.007267	0.0487967	0.0160787	0.0200777	0	0	0.027072	0	0	NA	NA	AT1G01450	-	NA	NA	AT1G01450	-
AT1G01453		unknown protein; FUNCTIONS IN: molecular_function unknown; INVOLVED IN: biological_process unknown; LOCATED IN: cellular_component unknown; BEST Arabidopsis thaliana protein match is: unknown protein (TAIR:AT4G01110.1); Has 30201 Blast hits to 17322 proteins in 780 species: Archae - 12; Bacteria - 1396; Metazoa - 17338; Fungi - 3422; Plants - 5037; Viruses - 0; Other Eukaryotes - 2996 (source: NC…	804	0.046389	0.061673	0	0.252177	0.288387	0.21012	1.30282	0.695687	0.614195	0.760563	1.41737	0.61585	0.119711	0.48759	0.33163	0.694617	0.406439	0.357641	0.94498	0.835469	0.830316	0.109821	0.239116	0.148003	0.438467	0.836399	0.258808		0.0360207	0.250228	0.870901	0.931261	0.312977	0.486232	0.870255	0.165647	0.511225	0	0.825238	-0.520255	AT1G01453	-	0.565774	0.588419	AT1G01453	-
AT1G01460	ATPIPK11, PIPK11	Phosphatidylinositol-4-phosphate 5-kinase, core	1284	0	0.040601	0	0	0	0	0	0.040228	0	0	0	0	0	0	0	0	0.078678	0	0	0	0	0	0	0	0	0	0		0.0135337	0	0.0134093	0	0	0.026226	0	0	0	0	NA	NA	AT1G01460	-	NA	NA	AT1G01460	-
AT1G01470	LEA14, LSR3	Late embryogenesis abundant protein	456	100.167	104.849	96.3832	124.752	121.563	144.891	122.232	126.801	124.487	131.52	134.309	129.478	124.879	129.66	129.15	122.619	143.347	170.383	189.676	157.044	150.395	140.459	145.246	145.698	151.355	161.645	153.891		100.466	130.402	124.507	131.769	127.896	145.45	165.705	143.801	155.63	1	0.635231	-0.139948	AT1G01470	-	0.747689	-0.0763009	AT1G01470	-
AT1G01471		unknown protein; Has 30201 Blast hits to 17322 proteins in 780 species: Archae - 12; Bacteria - 1396; Metazoa - 17338; Fungi - 3422; Plants - 5037; Viruses - 0; Other Eukaryotes - 2996 (source: NCBI BLink).	216	0	0	0	0	0	0	0	0	0	0	0	0	0	0	0	0	0	0	0	0	0	0	0	0	0	0	0		0	0	0	0	0	0	0	0	0	0	NA	NA	AT1G01471	-	NA	NA	AT1G01471	-
AT1G01480	ACS2, AT-ACC2	1-amino-cyclopropane-1-carboxylate synthase 2	1276.16	0.53337	0.574978	0.809664	1.87117	1.73425	1.91075	3.26635	4.02864	2.97867	3.54892	2.97996	2.98815	3.07305	2.56907	3.94623	3.16473	3.47601	3.15433	13.3462	13.4997	14.994	4.185	4.34149	4.40472	3.8171	4.4006	3.95684		0.639337	1.83872	3.42455	3.17234	3.19612	3.26502	13.9466	4.3104	4.05818	1	0.981532	-0.0397609	AT1G01480	-	0.973014	-0.0204854	AT1G01480	-
AT1G01490		Heavy metal transport/detoxification superfamily protein	534	49.3305	56.5275	54.3285	66.1911	69.9158	69.6144	71.7213	63.4325	57.7649	51.2204	55.5237	63.1045	62.356	64.8351	68.174	64.2763	68.7072	61.2083	58.148	67.7616	56.8112	59.0144	68.447	68.8605	63.0397	63.8395	59.2981		53.3955	68.5738	64.3062	56.6162	65.1217	64.7306	60.9069	65.4406	62.0591	1	0.97754	-0.0309945	AT1G01490	-	0.457965	-0.135218	AT1G01490	-
AT1G01500		Erythronate-4-phosphate dehydrogenase family protein	984	9.2967	9.60134	8.63772	10.3127	10.1803	11.297	10.9883	10.7187	8.49176	9.99524	13.5252	9.68148	11.9952	10.2365	10.6997	12.036	11.4796	9.78569	14.4771	15.3496	13.6857	14.7824	13.6837	14.8609	12.4514	12.5364	13.4108		9.17859	10.5967	10.0663	11.0673	10.9771	11.1004	14.5041	14.4423	12.7995	1	0.977971	-0.0437212	AT1G01500	-	0.977132	-0.0184444	AT1G01500	-
AT1G01510	AN	NAD(P)-binding Rossmann-fold superfamily protein	1911	32.6591	30.7667	31.4015	32.5057	30.9384	31.0149	32.2013	30.881	31.3223	34.663	33.3244	30.74	30.1425	32.064	32.3206	33.5588	32.9616	30.6761	33.0391	34.0276	33.2034	32.8827	33.3899	32.6446	31.6753	32.5668	31.4114		31.6091	31.4863	31.4682	32.9091	31.509	32.3988	33.4234	32.9724	31.8845	1	0.927848	-0.0337939	AT1G01510	-	0.931929	0.015682	AT1G01510	-
AT1G01520		Homeodomain-like superfamily protein	864	0.05727	0.138372	0.209162	0.232142	0.308391	0	0.239873	0.06764	0.117887	0.135765	0.201363	0.627232	0.278262	0.304572	0.219779	0.229335	0.131259	0.271866	0.087523	0.064787	0.149905	0.085049	0.15637	0.315634	0.081181	0.106198	0.100704		0.134935	0.180178	0.1418	0.321453	0.267538	0.21082	0.100738	0.185684	0.0960277	0	NA	NA	AT1G01520	-	NA	NA	AT1G01520	-
AT1G01530	AGL28	AGAMOUS-like 28	744	0	0	0.085375	0	0	0	0	0	0	0	0	0	0	0	0	0	0	0	0	0	0	0	0.047941	0	0	0	0		0.0284583	0	0	0	0	0	0	0.0159803	0	0	NA	NA	AT1G01530	-	NA	NA	AT1G01530	-
AT1G01540		Protein kinase superfamily protein	1391.99	30.3387	25.7974	28.359	31.5514	31.7012	30.4399	33.4749	30.1627	31.8702	33.2754	32.7872	31.4345	32.376	35.6391	35.0407	34.5307	33.8222	31.686	41.6258	40.4677	44.7882	33.8676	33.1121	34.0635	35.4432	32.5215	32.7188		28.165	31.2308	31.8359	32.499	34.3519	33.3463	42.2939	33.6811	33.5612	1	0.974806	0.0184473	AT1G01540	-	0.897515	-0.0219885	AT1G01540	-
AT1G01550	BPS1	Protein of unknown function (DUF793)	1050	126.275	132.843	136.569	130.082	141.57	137.334	138.094	138.771	131.152	133.347	145.925	137.92	140.828	147.62	154.247	143.036	140.17	150.409	174.214	174.363	165.239	143.105	158.666	157.516	146.5	148.573	147.838		131.896	136.329	136.006	139.064	147.565	144.538	171.272	153.096	147.637	1	0.993499	0.00456375	AT1G01550	-	0.710904	-0.040605	AT1G01550	-
AT1G01560	ATMPK11, MPK11	MAP kinase 11	1110	0.285667	0.304866	0.258729	0.337267	0.115904	0	0.225067	0.14976	0.52979	0.203078	0.073854	0.05886	0	0.226565	0.127438	0.172492	0.14856	0.194266	0.372152	0.070881	0.180526	0.216971	0.056303	0.059057	0	0.236286	0.108999		0.283087	0.151057	0.301539	0.111931	0.118001	0.171773	0.207853	0.110777	0.115095	0	NA	NA	AT1G01560	-	NA	NA	AT1G01560	-
AT1G01570		Protein of unknown function (DUF604)	1437	3.33088	4.88527	4.15085	2.93331	3.56762	2.67639	4.06021	3.71098	4.01201	3.2226	4.12278	4.12869	3.80269	3.24373	2.8533	3.71978	3.49848	3.34911	3.17471	2.63552	3.29743	2.52777	2.55999	2.34254	2.85471	3.55874	3.16299		4.12233	3.05911	3.92773	3.82469	3.29991	3.52246	3.03589	2.47677	3.19215	1	0.917332	-0.0910122	AT1G01570	-	0.834923	0.0732918	AT1G01570	-
AT1G01580	FRO2, FRD1, ATFRO2	ferric reduction oxidase 2	2178	17.9864	24.9155	13.6061	2.99868	5.66492	3.8243	6.74054	8.64254	7.32589	9.40331	26.4907	17.6389	9.98605	12.5114	8.85596	11.4723	18.6085	13.7243	6.53981	2.66715	3.54186	10.289	7.03523	14.3489	10.8839	10.0539	8.382		18.836	4.16263	7.56966	17.8443	10.4511	14.6017	4.24961	10.5577	9.77327	1	0.831109	-0.333966	AT1G01580	-	0.899241	0.132652	AT1G01580	-
AT1G01590	FRO1, ATFRO1	ferric reduction oxidase 1	2115	0	0	0	0	0	0.050862	0	0	0	0	0.032765	0	0	0.025051	0	0	0	0	0	0.040958	0	0.041082	0	0	0	0	0		0	0.016954	0	0.0109217	0.00835033	0	0.0136527	0.013694	0	0	NA	NA	AT1G01590	-	NA	NA	AT1G01590	-
AT1G01600	CYP86A4	cytochrome P450, family 86, subfamily A, polypeptide 4	1665	5.98292	5.34238	6.02027	5.95531	5.6533	6.77426	5.0123	6.22773	6.11231	3.81783	5.46623	5.08311	6.32073	6.8788	5.50593	6.81948	6.64751	6.39124	5.54352	5.44862	4.5963	3.58965	4.77108	4.9033	4.14351	6.74203	5.06508		5.78186	6.12762	5.78411	4.78906	6.23515	6.61941	5.19615	4.42134	5.31687	1	0.926656	-0.0807218	AT1G01600	-	0.0409712	-0.328665	AT1G01600	-
AT1G01610	ATGPAT4, GPAT4	glycerol-3-phosphate acyltransferase 4	1512	60.4229	55.8458	48.1472	49.8456	53.5024	50.1165	47.4582	60.7248	56.3437	48.6498	57.7724	56.5041	53.8346	55.3057	49.7672	68.6993	66.5043	60.5286	47.6968	44.6718	39.7231	36.3995	37.5601	40.1496	44.1045	51.7168	46.034		54.8053	51.1548	54.8422	54.3088	52.9692	65.2441	44.0306	38.0364	47.2851	1	0.0147317	-0.222195	AT1G01610	-	0.0608262	-0.178619	AT1G01610	-
AT1G01620	PIP1C, TMP-B, PIP1;3	plasma membrane intrinsic protein 1C	801.744	591.816	626.441	663.203	721.618	690.81	710.65	654.697	635.299	659.748	581.617	595.94	615.444	712.833	702.564	667.741	657.582	598.725	722.362	501.79	538.81	488.035	638.888	694.201	606.943	714.524	705.288	631.782		627.153	707.693	649.915	597.667	694.379	659.556	509.545	646.677	683.865	1	0.989876	0.0113749	AT1G01620	-	0.429111	-0.103103	AT1G01620	-
AT1G01630		Sec14p-like phosphatidylinositol transfer family protein	768	61.881	69.8863	66.0775	71.0023	71.6971	73.9129	71.6959	67.425	70.8451	65.2076	72.4541	74.4313	65.9746	70.5389	69.5876	64.4656	62.6503	67.584	67.5375	76.4153	68.3564	67.8665	63.6272	71.254	73.9132	71.4255	68.3021		65.9483	72.2041	69.9887	70.6977	68.7004	64.9	70.7697	67.5826	71.2136	1	0.911216	0.0408299	AT1G01630	-	0.351923	0.0876403	AT1G01630	-
AT1G01640		BTB/POZ domain-containing protein	624	28.5444	32.7276	28.3976	31.2441	40.6159	33.7026	33.1739	36.0767	36.8228	28.2957	34.3873	30.732	34.7579	33.5188	35.345	38.1507	40.1083	39.8711	25.8833	28.3706	22.0905	34.8157	36.3674	35.2435	35.1895	34.0412	35.4528		29.8899	35.1875	35.3578	31.1383	34.5406	39.3767	25.4481	35.4755	34.8945	1	0.322839	-0.16062	AT1G01640	-	0.0165405	-0.241197	AT1G01640	-
AT1G01650	SPPL4, ATSPPL4	SIGNAL PEPTIDE PEPTIDASE-LIKE 4	1623	24.4459	24.9419	24.9618	23.5534	24.9354	23.4627	23.3766	25.3987	24.6861	23.0656	28.3795	24.7791	25.4004	26.0229	27.0077	28.3115	25.7782	27.2744	26.7719	28.2509	24.9898	27.8586	29.536	29.7087	24.9422	25.796	24.6149		24.7832	23.9838	24.4871	25.4081	26.1437	27.1214	26.6709	29.0344	25.1177	1	0.911216	-0.0465225	AT1G01650	-	0.657963	-0.0612766	AT1G01650	-
AT1G01660		RING/U-box superfamily protein	1707	0.405527	0.719864	0.288725	0.740537	0.974276	1.0197	1.33742	1.17756	1.14959	1.05683	1.6012	0.923633	1.20782	0.852739	1.04934	0.772356	0.907208	0.667453	3.36451	3.10183	3.75706	0.641684	0.769321	1.3087	1.03588	1.02222	0.985422		0.471372	0.911504	1.22152	1.19389	1.03663	0.782339	3.4078	0.906568	1.01451	1	0.754588	0.261935	AT1G01660	-	0.236141	0.399527	AT1G01660	-
AT1G01670		RING/U-box superfamily protein	1098	1.18654	1.16884	0.698236	1.36765	1.23621	1.50063	0.982374	1.13844	1.04072	1.5391	0.827365	1.27604	1.4788	1.30099	1.10511	1.12369	1.40689	1.1316	1.10146	0.866826	1.12985	1.24084	1.31695	0.952589	0.938797	1.08779	0.859577		1.01787	1.36816	1.05384	1.21417	1.29497	1.22073	1.03271	1.17013	0.962055	1	0.988152	0.0501867	AT1G01670	-	0.973792	-0.0339713	AT1G01670	-
AT1G01680	ATPUB54, PUB54	plant U-box 54	927	0.11618	0	0	0.031384	0	0	0	0.090069	0.308806	0	0	0	0	0	0.037668	0	0	0	0	0.043922	0	0	0	0.035341	0	0	0		0.0387267	0.0104613	0.132958	0	0.012556	0	0.0146407	0.0117803	0	0	NA	NA	AT1G01680	-	NA	NA	AT1G01680	-
AT1G01690	ATPRD3, PRD3	putative recombination initiation defects 3	1350	6.37955	6.4838	6.89154	8.31542	7.72134	7.46387	7.87605	6.85618	7.85906	6.52265	6.36503	7.86486	7.0534	6.75648	6.96264	7.12173	6.15852	6.3782	5.16054	7.01354	6.7154	5.84126	7.79812	7.43757	7.08861	6.02764	6.01118		6.58496	7.83354	7.53043	6.91751	6.92417	6.55282	6.29649	7.02565	6.37581	1	0.953494	0.0507102	AT1G01690	-	0.840882	0.0565765	AT1G01690	-
AT1G01695		Phosphatidylinositol N-acetyglucosaminlytransferase subunit P-related	1302	0.073575	0.043092	0.169777	0.057311	0.144867	0.38689	0.072607	0.043907	0.220093	0.043184	0	0.192199	0.132308	0.09445	0.270466	0	0.339881	0.081968	0.610577	0.039534	0.031392	0.026523	0.072445	0.097067	0.100546	0.096716	0.124685		0.0954813	0.196356	0.112202	0.078461	0.165741	0.140616	0.227168	0.065345	0.107316	0	NA	NA	AT1G01695	-	NA	NA	AT1G01695	-
AT1G01700	ATROPGEF2, ROPGEF2	RHO guanyl-nucleotide exchange factor 2	1458	0.248204	0.231379	0.369232	0.397183	0.22903	0.333294	0.349285	0.231662	0.231911	0.237104	0.390053	0.267002	0.33659	0.18539	0.29958	0.187685	0.458957	0.2876	0.372501	0.276647	0.410187	0.144187	0.31899	0.384609	0.507605	0.229748	0.263807		0.282938	0.319836	0.270953	0.298053	0.273853	0.311414	0.353112	0.282595	0.33372	1	0.989188	-0.0842278	AT1G01700	-	0.997264	0.00840825	AT1G01700	-
AT1G01710		Acyl-CoA thioesterase family protein	1284	15.013	14.8949	16.5224	16.647	16.9103	16.4251	18.7563	18.2899	16.6998	15.8202	17.4976	16.7408	17.4588	17.2149	17.3431	15.5075	14.7911	16.7794	18.1854	15.102	15.2511	17.5694	16.5461	16.2617	17.0608	16.51	16.4942		15.4768	16.6608	17.9153	16.6862	17.3389	15.6927	16.1795	16.7924	16.6883	1	0.7461	0.0887809	AT1G01710	-	0.710573	0.0624062	AT1G01710	-
AT1G01720	ATAF1, ANAC002	NAC (No Apical Meristem) domain transcriptional regulator superfamily protein	870	52.6321	58.7909	57.4564	45.5213	46.1402	46.7881	47.774	44.8078	48.3889	46.9309	48.4365	51.9276	49.7053	47.9043	49.9878	50.8548	48.6416	52.2452	39.8367	44.1386	42.1575	49.4634	51.0059	46.0069	47.4744	50.7654	41.9945		56.2931	46.1499	46.9902	49.0983	49.1991	50.5805	42.0443	48.8254	46.7448	1	0.850139	-0.054953	AT1G01720	-	0.811114	-0.0370756	AT1G01720	-
AT1G01725		unknown protein; FUNCTIONS IN: molecular_function unknown; INVOLVED IN: biological_process unknown; LOCATED IN: endomembrane system; EXPRESSED IN: 23 plant structures; EXPRESSED DURING: 14 growth stages; BEST Arabidopsis thaliana protein match is: unknown protein (TAIR:AT4G00530.1); Has 20 Blast hits to 20 proteins in 7 species: Archae - 0; Bacteria - 0; Metazoa - 0; Fungi - 0; Plants - 20; Virus…	189	15.0424	17.4879	19.3991	22.599	9.18534	20.1777	17.7184	12.9754	22.6645	17.846	5.29294	11.9931	16.1168	15.7665	22.945	14.2734	25.5936	20.7228	19.8849	20.2711	18.6503	19.5966	21.144	18.7992	12.8081	21.2634	20.3623		17.3098	17.3207	17.7861	11.7107	18.2761	20.1966	19.6021	19.8466	18.1446	1	0.976119	-0.136425	AT1G01725	-	0.43673	-0.584886	AT1G01725	-
AT1G01730		unknown protein; FUNCTIONS IN: molecular_function unknown; INVOLVED IN: biological_process unknown; LOCATED IN: chloroplast; EXPRESSED IN: 23 plant structures; EXPRESSED DURING: 13 growth stages; Has 42 Blast hits to 42 proteins in 17 species: Archae - 0; Bacteria - 2; Metazoa - 5; Fungi - 1; Plants - 34; Viruses - 0; Other Eukaryotes - 0 (source: NCBI BLink).	675	29.7278	29.8767	32.8172	33.8193	36.6376	34.1245	31.2283	31.6753	32.1307	31.4556	29.9753	33.126	35.4703	32.5823	29.7604	26.5636	29.7041	34.8445	37.4355	31.9762	28.2058	33.8562	39.3354	33.8135	33.1011	37.7221	33.2888		30.8072	34.8605	31.6781	31.519	32.6043	30.3707	32.5392	35.6684	34.704	1	0.967686	0.0474604	AT1G01730	-	0.924295	0.0382577	AT1G01730	-
AT1G01740		Protein kinase protein with tetratricopeptide repeat domain	1452	2.96118	2.59537	2.25269	3.84113	3.47252	3.29421	2.84493	3.61222	3.47025	2.86964	2.97162	3.84066	3.8079	3.71836	3.04433	2.67679	3.99723	3.4243	3.35088	3.35281	3.72422	3.25412	2.91646	2.78062	3.95598	4.24221	3.61244		2.60308	3.53595	3.30913	3.22731	3.52353	3.36611	3.47597	2.98373	3.93688	1	0.97308	0.0567695	AT1G01740	-	0.965871	-0.0267514	AT1G01740	-
AT1G01750	ADF11	actin depolymerizing factor 11	423	59.8332	74.3359	60.3642	82.787	77.9707	98.0064	109.778	101.883	104.406	108.777	114.605	115.263	98.1937	98.9167	97.9841	88.2512	100.443	96.0639	156.773	129.675	160.983	91.6361	74.0329	86.78	106.955	99.3268	102.229		64.8444	86.2547	105.356	112.882	98.3648	94.9194	149.144	84.1497	102.837	1	0.910575	0.0502204	AT1G01750	-	0.024086	0.189799	AT1G01750	-
AT1G01760		adenosine deaminases;RNA binding;RNA binding;adenosine deaminases	1263	5.11639	4.77444	4.13433	4.16955	4.72163	4.38589	4.35401	4.57987	5.04163	4.75613	4.21604	4.26586	4.5217	4.61642	3.82971	4.17826	5.13096	3.81554	5.15712	5.10886	4.32662	4.46706	4.64945	4.90002	3.92494	5.17604	4.35226		4.67505	4.42569	4.6585	4.41268	4.32261	4.37492	4.8642	4.67218	4.48441	1	0.993155	-0.0177932	AT1G01760	-	0.977688	0.0170504	AT1G01760	-
AT1G01770		unknown protein; CONTAINS InterPro DOMAIN/s: Protein of unknown function DUF1446 (InterPro:IPR010839); Has 1597 Blast hits to 1509 proteins in 306 species: Archae - 4; Bacteria - 843; Metazoa - 22; Fungi - 131; Plants - 31; Viruses - 0; Other Eukaryotes - 566 (source: NCBI BLink).	1899	4.43546	4.88092	5.10784	5.61249	5.5263	5.74343	5.18405	6.18107	4.90309	5.41652	5.74536	5.7931	5.02124	5.49109	5.21025	5.59523	5.03754	5.09103	6.06711	5.63465	4.64839	5.63052	7.37759	5.58602	5.83157	5.93379	5.87353		4.80807	5.62741	5.42274	5.65166	5.24086	5.24127	5.45005	6.19804	5.87963	1	0.995472	-0.00452617	AT1G01770	-	0.754141	0.0734642	AT1G01770	-
AT1G01780		GATA type zinc finger transcription factor family protein	618	47.535	45.7032	47.6156	50.8306	59.2665	58.794	47.3281	60.4748	53.982	51.6564	54.0449	58.0596	52.6919	46.3852	54.0214	55.568	57.2414	49.6803	80.956	73.24	77.5636	45.3981	52.5681	47.8456	58.9616	57.7415	52.4413		46.9513	56.297	53.9283	54.587	51.0328	54.1632	77.2532	48.6039	56.3815	1	0.807197	-0.0835096	AT1G01780	-	0.954202	0.0162382	AT1G01780	-
AT1G01790	KEA1, ATKEA1	K+ efflux antiporter 1	3582	6.7486	7.71883	8.28638	7.40817	7.94474	8.23425	7.50247	8.06549	6.51973	7.17748	7.78899	8.07653	7.00827	8.34953	7.74354	7.43371	7.12449	6.97811	8.15528	8.57039	7.78571	7.93458	8.50364	7.86842	7.9944	7.59571	7.96485		7.5846	7.86239	7.36256	7.681	7.70045	7.17877	8.17046	8.10221	7.85165	1	0.840066	0.0628651	AT1G01790	-	0.652373	0.0640623	AT1G01790	-
AT1G01800		NAD(P)-binding Rossmann-fold superfamily protein	888	79.3443	83.6033	81.6403	74.9665	77.4517	76.4531	76.587	73.8238	77.1145	72.7067	72.2615	73.7286	73.0725	72.6592	82.5139	81.6405	70.4993	79.1506	74.8045	79.5005	76.8836	83.9356	81.343	83.2784	80.345	76.648	76.1973		81.5293	76.2904	75.8418	72.8989	76.0819	77.0968	77.0629	82.8523	77.7301	1	0.958097	-0.0249561	AT1G01800	-	0.717177	-0.045861	AT1G01800	-
AT1G01810		unknown protein; Has 12 Blast hits to 12 proteins in 5 species: Archae - 0; Bacteria - 0; Metazoa - 5; Fungi - 0; Plants - 7; Viruses - 0; Other Eukaryotes - 0 (source: NCBI BLink).	483	1.62234	0.911404	1.24782	1.67095	1.12583	1.95521	1.32985	1.10778	1.64233	1.99413	1.30066	1.67859	2.22016	1.51186	1.12717	1.10137	1.94542	2.01355	0.973759	1.02861	1.30686	1.17896	1.13359	1.47905	1.32125	1.56609	1.48916		1.26052	1.584	1.35999	1.65779	1.61973	1.68678	1.10308	1.26387	1.45883	1	0.992882	-0.0447048	AT1G01810	-	0.989632	0.0209178	AT1G01810	-
AT1G01820	PEX11C	peroxin 11c	708	57.7272	63.2862	68.1536	68.5188	86.5236	70.7069	75.6085	78.03	75.7954	72.1098	71.5817	76.4918	73.5714	73.2898	72.8845	76.6236	74.2073	84.1426	72.8654	87.6127	73.6437	83.4261	87.8284	83.2733	84.5067	89.0433	79.9679		63.0557	75.2498	76.478	73.3944	73.2486	78.3245	78.0406	84.8426	84.506	1	0.751792	-0.0720497	AT1G01820	-	0.74344	-0.0471197	AT1G01820	-
AT1G01830		ARM repeat superfamily protein	1725	11.7008	11.9285	12.1233	14.6317	14.6791	12.1584	11.7133	11.0146	11.5683	11.8519	10.5394	11.0887	11.9694	13.8513	13.4222	12.967	12.5214	12.2454	11.7899	12.0752	11.4421	12.7306	13.3037	12.8485	13.2226	13.661	13.2272		11.9175	13.8231	11.4321	11.16	13.081	12.5779	11.7691	12.9609	13.3703	1	0.984781	0.0163477	AT1G01830	-	0.266526	-0.118918	AT1G01830	-
AT1G01840		unknown protein; Has 23 Blast hits to 23 proteins in 9 species: Archae - 0; Bacteria - 0; Metazoa - 0; Fungi - 0; Plants - 23; Viruses - 0; Other Eukaryotes - 0 (source: NCBI BLink).	459	2.58199	1.48185	1.36878	2.76314	2.63925	1.90734	2.04637	1.73762	2.15526	3.09988	1.94539	1.90402	1.68364	2.20677	1.36771	1.21036	2.24813	3.2073	2.63555	2.65669	2.53411	2.08387	2.22641	2.09992	1.27372	2.29981	1.37491		1.81087	2.43658	1.97975	2.31643	1.75271	2.22193	2.60878	2.13673	1.64948	1	0.934705	-0.207919	AT1G01840	-	0.944516	0.0889592	AT1G01840	-
AT1G01860	PFC1	Ribosomal RNA adenine dimethylase family protein	1032	3.44267	3.82764	2.96985	4.22021	3.91276	3.30218	3.58507	3.73922	3.50261	3.70379	3.37815	4.85964	3.48301	4.6643	3.53133	4.61307	4.61292	4.47346	4.71354	4.11627	3.46148	3.70845	3.92292	4.06051	3.54717	2.9731	3.82152		3.41339	3.81172	3.60897	3.98053	3.89288	4.56648	4.0971	3.89729	3.44726	1	0.79991	-0.175173	AT1G01860	-	0.713784	-0.136969	AT1G01860	-
AT1G01880		5'-3' exonuclease family protein	1800	1.3718	1.35238	0.792951	1.11901	1.21688	0.975799	0.877634	1.21016	1.10482	1.16189	0.683555	0.936766	0.853193	1.03028	0.953346	1.00883	0.531018	0.85628	1.21081	1.47183	0.95531	0.954323	1.30512	0.894144	0.702415	1.02426	1.01624		1.17238	1.1039	1.0642	0.927404	0.945606	0.798709	1.21265	1.0512	0.914305	1	0.897937	0.199553	AT1G01880	-	0.807053	0.163003	AT1G01880	-
AT1G01900	ATSBT1.1, SBTI1.1	subtilase family protein	2325	1.1713	1.56423	1.72737	2.09594	2.11368	2.40684	2.04112	1.80116	2.59974	2.45685	2.13334	2.5573	2.30032	2.46997	2.1969	2.22919	2.26095	2.44501	3.07693	3.00942	3.81685	1.88622	2.30919	2.62917	2.3453	2.77133	2.23204		1.48763	2.20549	2.14734	2.3825	2.3224	2.31172	3.30107	2.27486	2.44956	1	0.98985	-0.0204869	AT1G01900	-	0.984361	0.0110143	AT1G01900	-
AT1G01910		P-loop containing nucleoside triphosphate hydrolases superfamily protein	1049.52	60.7493	64.9392	60.3702	62.3659	61.6561	55.7495	56.6442	56.4193	61.467	59.0976	65.3183	60.0354	59.4636	59.155	62.4852	61.6944	56.7369	60.6961	66.7041	64.6836	64.9642	64.19	64.0869	65.2326	64.5347	61.7059	62.8316		62.0196	59.9238	58.1768	61.4838	60.3679	59.7091	65.4506	64.5032	63.0241	1	0.999912	-0.000185799	AT1G01910	-	0.812257	0.0355582	AT1G01910	-
AT1G01920		SET domain-containing protein	1644.94	12.5445	12.6772	11.2308	14.4284	15.0383	11.6215	14.0302	13.1465	11.9001	12.0249	12.5693	14.0962	12.4887	12.3734	14.5112	12.5587	11.3609	12.2219	11.5132	13.7948	12.1857	13.0879	13.6295	12.702	12.3413	12.6315	11.4673		12.1508	13.6961	13.0256	12.8968	13.1244	12.0472	12.4979	13.1398	12.1467	1	0.825238	0.0733313	AT1G01920	-	0.64871	0.0712547	AT1G01920	-
AT1G01930		zinc finger protein-related	1743	8.547	8.65586	7.95406	7.96518	8.49067	8.97738	8.82842	8.63251	6.5695	8.01604	7.88667	8.69046	8.07305	9.25895	8.53931	9.49877	7.56749	8.25957	8.28543	9.49862	9.01305	9.07774	8.5997	8.66814	8.45107	9.23769	8.36561		8.38564	8.47774	8.01014	8.19772	8.62377	8.44194	8.93237	8.78186	8.68479	1	0.99275	0.0104169	AT1G01930	-	0.896682	-0.0327646	AT1G01930	-
AT1G01940		Cyclophilin-like peptidyl-prolyl cis-trans isomerase family protein	483	36.7769	35.6047	35.7621	40.3016	37.7226	32.628	39.9006	35.8145	38.0076	40.7894	34.5271	40.2767	34.6445	33.2424	35.9198	37.6031	37.1301	34.9329	38.4845	39.329	41.9968	43.5955	34.8196	44.2706	37.8917	37.7733	43.5473		36.0479	36.8841	37.9076	38.5311	34.6022	36.5554	39.9368	40.8952	39.7374	1	0.903029	-0.0667816	AT1G01940	-	0.816008	0.0538011	AT1G01940	-
AT1G01950	ARK2	armadillo repeat kinesin 2	2685	11.2836	10.6114	11.1226	11.4165	11.7538	11.8063	11.4218	11.2554	10.9356	11.407	10.8616	11.4143	12.0759	13.2954	12.0353	11.7631	12.1881	11.5313	12.7851	13.5957	12.9181	11.7732	10.9069	11.8292	10.7453	10.8831	11.1074		11.0059	11.6589	11.2043	11.2276	12.4689	11.8275	13.0996	11.5031	10.9119	1	0.915457	0.0433558	AT1G01950	-	0.651818	-0.0589764	AT1G01950	-
AT1G01960	EDA10	SEC7-like guanine nucleotide exchange family protein	5253	38.6668	40.3122	40.315	40.606	37.2847	37.1923	39.301	37.5919	37.977	36.6398	43.1215	40.1283	39.0766	40.6826	40.8351	38.225	34.153	37.9522	39.1421	40.9735	36.8337	39.7236	40.8678	39.563	40.3542	39.8146	38.2769		39.7647	38.361	38.29	39.9632	40.1981	36.7767	38.9831	40.0515	39.4819	1	0.569901	0.0872107	AT1G01960	-	0.411265	0.0816304	AT1G01960	-
AT1G01970		Tetratricopeptide repeat (TPR)-like superfamily protein	1230	3.04598	2.5789	3.477	3.68045	3.16841	3.26536	3.26955	2.95161	3.62991	2.48286	3.38356	3.92777	3.22901	2.34633	2.55115	3.44665	3.66728	2.95397	2.34344	3.0009	2.54734	2.60562	2.97098	3.16034	3.43236	3.33908	3.37992		3.03396	3.37141	3.28369	3.26473	2.70883	3.35597	2.63056	2.91231	3.38379	1	0.69111	-0.223497	AT1G01970	-	0.954695	-0.0348098	AT1G01970	-
AT1G01980		FAD-binding Berberine family protein	1626	0	0	0	0	0	0	0	0	0	0	0	0	0	0	0	0	0	0	0	0	0	0	0	0.03894	0	0	0		0	0	0	0	0	0	0	0.01298	0	0	NA	NA	AT1G01980	-	NA	NA	AT1G01980	-
AT1G01990		unknown protein; Has 32 Blast hits to 32 proteins in 6 species: Archae - 0; Bacteria - 0; Metazoa - 0; Fungi - 0; Plants - 32; Viruses - 0; Other Eukaryotes - 0 (source: NCBI BLink).	738	18.5705	18.6551	22.1476	20.4891	24.1748	21.9742	22.4978	21.2951	18.968	21.3291	21.4461	27.0127	20.7092	22.2717	20.8558	21.5802	20.3951	20.1746	21.2383	21.0973	17.7234	19.3797	19.7005	20.6915	20.5723	21.894	20.7325		19.7911	22.2127	20.9203	23.2626	21.2789	20.7166	20.0197	19.9239	21.0663	1	0.994418	-0.0071453	AT1G01990	-	0.568819	0.101317	AT1G01990	-
AT1G02000	GAE2	UDP-D-glucuronate 4-epimerase 2	1305	13.04	13.0167	13.6016	14.8038	14.098	15.0529	15.5096	13.317	12.7112	14.3925	15.3635	14.8754	16.364	16.5776	15.1546	16.6673	16.6173	15.2331	13.5117	15.4827	13.4979	15.5468	15.1656	14.5068	16.9036	16.7218	14.5196		13.2194	14.6516	13.8459	14.8771	16.0321	16.1726	14.1641	15.0731	16.0483	1	0.941023	-0.0401988	AT1G02000	-	0.511787	-0.0906927	AT1G02000	-
AT1G02010	SEC1A	secretory 1A	2022	2.54065	3.13814	3.17172	3.7244	4.46058	3.58873	3.52479	3.24409	3.15026	3.42164	2.76504	3.53819	3.59303	3.78394	4.00905	3.48877	3.36966	3.20694	4.24313	3.75061	4.47978	3.21483	3.8679	3.55339	3.50586	3.58514	3.06856		2.95017	3.92457	3.30638	3.24162	3.79534	3.35512	4.15784	3.54537	3.38652	1	0.804695	0.11304	AT1G02010	-	0.887113	-0.0450653	AT1G02010	-
AT1G02020		nitroreductase family protein	1929	3.96796	3.8507	3.22034	3.82072	4.06867	4.5574	3.89197	3.94012	4.18775	4.49056	4.92612	3.56684	3.90218	4.41162	3.74888	4.61376	4.77635	4.76244	3.90778	4.29079	4.58545	4.41568	3.91075	3.90239	4.16749	4.23538	4.35445		3.67967	4.14893	4.00661	4.32784	4.02089	4.71752	4.26134	4.07627	4.25244	1	0.624133	-0.186677	AT1G02020	-	0.721326	-0.107533	AT1G02020	-
AT1G02030		C2H2-like zinc finger protein	804	1.33717	2.68694	2.28197	2.06596	2.55234	2.10844	1.87579	2.86669	2.24898	1.94106	2.51677	2.84167	2.32136	2.58628	2.54701	2.7029	3.19961	1.97636	1.123	1.38945	1.10327	1.4789	1.76258	1.47929	1.85385	2.39289	1.93459		2.10203	2.24225	2.33049	2.43317	2.48488	2.62629	1.20524	1.57359	2.06044	1	0.97308	-0.0688669	AT1G02030	-	0.907922	-0.0736194	AT1G02030	-
AT1G02040		C2H2-type zinc finger family protein	975	0	0	0	0.02569	0	0	0.033581	0.036336	0	0	0.107807	0	0	0	0	0	0	0	0.318388	0.035615	0.157628	0	0	0	0	0	0		0	0.00856333	0.0233057	0.0359357	0	0	0.170544	0	0	0	NA	NA	AT1G02040	-	NA	NA	AT1G02040	-
AT1G02050	LAP6	Chalcone and stilbene synthase family protein	1188	5.95481	4.83679	5.01539	5.16594	6.86981	5.60132	5.84746	6.308	5.84136	5.19725	5.11127	5.59378	5.84816	5.72377	6.09056	5.49548	5.38753	5.74758	5.51009	5.46554	5.64648	5.87986	6.98569	5.82734	4.8783	5.22777	4.73619		5.269	5.87902	5.99894	5.30077	5.8875	5.54353	5.5407	6.23096	4.94742	1	0.989958	0.0165414	AT1G02050	-	0.817194	-0.0672473	AT1G02050	-
AT1G02060		Tetratricopeptide repeat (TPR)-like superfamily protein	2133	5.14634	4.6394	4.96141	4.77534	5.2275	4.63273	5.29943	5.13885	5.05639	5.16548	5.7998	5.65114	5.34899	5.44656	5.40323	4.91244	5.29442	5.39946	5.31299	5.17373	4.38631	5.11312	5.05398	5.47457	5.89617	5.5849	4.65701		4.91572	4.87852	5.16489	5.53881	5.39959	5.20211	4.95768	5.21389	5.37936	1	0.966728	0.038264	AT1G02060	-	0.807053	0.0612317	AT1G02060	-
AT1G02065	SPL8	squamosa promoter binding protein-like 8	871.5	0	0	0	0	0	0	0	0	0	0	0	0	0	0	0	0	0	0	0	0	0	0	0	0	0	0	0		0	0	0	0	0	0	0	0	0	0	NA	NA	AT1G02065	-	NA	NA	AT1G02065	-
AT1G02070		unknown protein; BEST Arabidopsis thaliana protein match is: unknown protein (TAIR:AT3G60520.1); Has 98 Blast hits to 98 proteins in 13 species: Archae - 0; Bacteria - 0; Metazoa - 0; Fungi - 0; Plants - 98; Viruses - 0; Other Eukaryotes - 0 (source: NCBI BLink).	396	0	0	0.185736	0.253007	0	0.421867	0.17922	0.220435	0.559617	0	0.570924	0.863662	0.394698	0.215476	0.149457	0.413355	0	0.761246	0	0.164773	0	0.250596	0.105913	0	0.690773	0.433742	0.289387		0.061912	0.224958	0.319757	0.478195	0.25321	0.391534	0.0549243	0.118836	0.471301	0	NA	NA	AT1G02070	-	NA	NA	AT1G02070	-
AT1G02074		unknown protein; Has 30201 Blast hits to 17322 proteins in 780 species: Archae - 12; Bacteria - 1396; Metazoa - 17338; Fungi - 3422; Plants - 5037; Viruses - 0; Other Eukaryotes - 2996 (source: NCBI BLink).	147	0	0	0	0	0	0	0	0	0	0	0	0	0	0	0	0	0	0	0	0	0	0	0	0	0	0	0		0	0	0	0	0	0	0	0	0	0	NA	NA	AT1G02074	-	NA	NA	AT1G02074	-
AT1G02080		transcription regulators	7173.59	34.1701	35.7698	35.7273	36.5966	35.9996	31.4955	36.6239	35.2748	32.6841	32.5601	37.0072	37.8995	34.2719	38.1062	37.0983	37.553	31.818	33.1508	34.3576	38.3283	32.1104	34.5788	34.8804	35.0971	38.7586	36.8962	36.6988		35.2224	34.6972	34.8609	35.8223	36.4921	34.1739	34.9321	34.8521	37.4512	1	0.829715	0.0725019	AT1G02080	-	0.778963	0.0515305	AT1G02080	-
AT1G02090	FUS5, CSN7, COP15, ATCSN7	Proteasome component (PCI) domain protein	773.454	68.845	72.5498	63.8172	66.1318	68.4403	62.7039	70.2339	65.7545	70.0544	73.8212	72.2588	68.8067	66.7023	65.2724	66.8819	65.3322	73.1974	73.4747	68.4979	71.4165	72.775	70.1504	66.2944	60.7842	67.5385	70.2009	66.6562		68.404	65.7587	68.6809	71.6289	66.2855	70.6681	70.8965	65.743	68.1319	1	0.818188	-0.0758168	AT1G02090	-	0.961881	0.0131955	AT1G02090	-
AT1G02100		Leucine carboxyl methyltransferase	999	42.1215	39.6817	40.9793	43.9168	44.9309	41.9631	43.5954	42.8292	42.4391	42.2611	37.5494	45.1399	41.2873	43.6813	47.3478	42.7156	45.8584	46.8915	46.2549	43.4034	38.1079	43.5786	46.4881	46.1004	42.1823	43.9997	43.4442		40.9275	43.6036	42.9546	41.6501	44.1055	45.1552	42.5887	45.389	43.2087	1	0.976119	-0.0249128	AT1G02100	-	0.650995	-0.075826	AT1G02100	-
AT1G02110		Protein of unknown function (DUF630 and DUF632)	2112	13.8716	12.0613	12.8169	13.4445	14.6403	12.1814	12.8435	13.6661	14.4805	15.0342	14.6703	14.0725	13.654	14.7397	13.8532	13.7782	13.495	12.572	14.2933	14.7087	13.779	13.5756	14.6621	14.246	14.2214	13.1493	11.8742		12.9166	13.4221	13.6634	14.5923	14.0823	13.2817	14.2603	14.1612	13.0816	1	0.964321	0.0268991	AT1G02110	-	0.539416	0.0776192	AT1G02110	-
AT1G02120	VAD1	GRAM domain family protein	1797	32.2771	31.0559	28.9869	30.4222	33.6007	31.8343	32.7792	38.7071	31.4032	31.6266	30.2306	31.8576	31.8191	36.5932	33.6836	32.7945	34.8407	35.3386	31.0928	32.4285	31.095	32.8083	35.0475	34.07	35.2316	32.8458	33.7302		30.7733	31.9524	34.2965	31.2383	34.032	34.3246	31.5388	33.9753	33.9359	1	0.973735	-0.0194282	AT1G02120	-	0.235911	-0.102994	AT1G02120	-
AT1G02130	ATRAB1B, ARA5, ARA-5, ATRABD2A, RABD2A, RA-5	RAS 5	612	90.5517	94.2576	92.5808	100.416	101.224	95.7612	98.7593	94.1481	90.974	91.9299	101.685	89.8926	102.098	104.905	96.6039	97.4255	88.2924	104.487	90.0143	104.913	89.047	93.4275	99.5839	97.5144	100.339	98.1127	88.2648		92.4634	99.1337	94.6271	94.5025	101.202	96.735	94.6581	96.8419	95.5722	1	0.906284	0.0438065	AT1G02130	-	0.99757	-0.000811544	AT1G02130	-
AT1G02140	MEE63, MAGO, HAP1	mago nashi family protein	453	218.154	247.127	225.357	242.368	233.156	236.228	256.312	234.127	249.491	251.074	220.828	255.457	244.066	235.089	250.072	251.781	259.803	221.037	236.989	246.586	245.657	236.138	223.194	234.557	223.312	233.79	247.611		230.213	237.251	246.643	242.453	243.076	244.207	243.077	231.296	234.904	1	0.988492	-0.0142366	AT1G02140	-	0.953953	0.0162558	AT1G02140	-
AT1G02145	ALG12, EBS4	homolog of asparagine-linked glycosylation 12	1494	16.3879	18.8073	16.6591	22.9106	20.1578	19.2077	20.9287	18.3244	18.2574	18.8714	19.9367	22.2114	18.9343	20.5054	22.0333	18.4754	18.7324	21.1122	19.9364	19.2877	17.9132	20.8945	20.5597	18.3129	20.1211	18.6362	18.8568		17.2848	20.7587	19.1702	20.3398	20.491	19.44	19.0458	19.9224	19.2047	1	0.903029	0.0624305	AT1G02145	-	0.773945	0.0585152	AT1G02145	-
AT1G02150		Tetratricopeptide repeat (TPR)-like superfamily protein	1575	15.3515	16.0509	15.0575	15.3939	16.3733	13.7294	15.1924	14.6964	17.0133	16.0699	17.9345	15.0808	14.9746	15.3937	14.0403	16.0398	13.2803	14.553	15.7598	15.2357	15.291	17.0108	16.065	15.8829	15.342	15.6505	13.5049		15.4866	15.1655	15.634	16.3617	14.8029	14.6244	15.4288	16.3196	14.8325	1	0.993499	-0.00935008	AT1G02150	-	0.467893	0.110947	AT1G02150	-
AT1G02160		Cox19 family protein (CHCH motif)	220.616	47.9727	45.1951	60.3784	75.1174	64.436	60.7202	65.1108	61.5864	75.7065	62.093	69.1672	60.0808	74.7964	62.4812	67.729	70.9943	78.3908	67.2697	55.037	61.6417	64.6063	63.7383	75.3806	61.2556	65.2083	68.4419	78.4282		51.1821	66.7579	67.4679	63.7803	68.3355	72.2183	60.4283	66.7915	70.6928	1	0.866465	-0.113076	AT1G02160	-	0.649088	-0.124486	AT1G02160	-
AT1G02170	LOL3, ATMCPB1, MCP1B, ATMC1, MC1	metacaspase 1	1104	38.574	39.7694	40.7625	35.705	37.0551	36.1934	37.1507	38.3721	37.1109	39.4174	42.4005	35.4974	38.2426	38.4373	34.5672	38.3545	37.2729	36.63	34.5241	37.5419	33.6105	36.4557	37.526	38.1364	37.6735	38.8221	37.1793		39.702	36.3178	37.5446	39.1051	37.0824	37.4191	35.2255	37.3727	37.8916	1	0.956525	-0.0445849	AT1G02170	-	0.920575	0.03127	AT1G02170	-
AT1G02180		ferredoxin-related	681	2.44998	2.94691	2.93028	3.93781	3.91105	3.92737	3.89102	3.98018	3.89656	3.06622	2.57339	2.7106	2.54833	3.27779	3.42152	2.47565	4.62011	3.22001	3.78758	2.88694	3.29268	3.4044	4.7923	3.65306	3.60131	3.992	3.39533		2.77572	3.92541	3.92259	2.7834	3.08255	3.43859	3.3224	3.94992	3.66288	1	0.956519	-0.113233	AT1G02180	-	0.750742	-0.182942	AT1G02180	-
AT1G02190		Fatty acid hydroxylase superfamily	1878	0	0	0	0	0	0	0.018998	0	0.018179	0	0	0	0	0	0	0	0	0	0	0	0	0	0	0.032443	0	0.01653	0		0	0	0.0123923	0	0	0	0	0.0108143	0.00551	0	NA	NA	AT1G02190	-	NA	NA	AT1G02190	-
AT1G02205	CER1	Fatty acid hydroxylase superfamily	1878	1.92536	2.45617	2.23246	2.58647	1.79656	2.18422	2.94571	2.52791	2.47595	2.10338	2.88577	2.41615	3.16645	2.55376	2.05428	2.64092	2.30547	2.47538	2.09121	2.1775	1.79681	2.81911	2.75564	2.36408	2.61693	2.45174	2.56205		2.20466	2.18908	2.64986	2.46843	2.5915	2.47392	2.02184	2.64628	2.54357	1	0.993499	0.0149428	AT1G02205	-	0.980734	-0.0167632	AT1G02205	-
AT1G02210		NAC (No Apical Meristem) domain transcriptional regulator superfamily protein	264	0	0	0	0	0	0	0	0	0	0	0	0	0	0	0	0	0	0	0	0	0	0	0	0	0	0	0		0	0	0	0	0	0	0	0	0	0	NA	NA	AT1G02210	-	NA	NA	AT1G02210	-
AT1G02220	ANAC003, NAC003	NAC domain containing protein 3	1185	16.7852	16.4965	16.0519	9.02968	11.2894	10.0105	9.18843	11.0853	11.4245	9.47044	10.6719	8.99343	11.7715	12.0383	11.8264	10.6025	11.1136	10.4855	8.48967	7.99173	8.02686	9.09388	11.105	10.8436	9.95927	8.8714	10.4821		16.4445	10.1099	10.5661	9.71192	11.8787	10.7339	8.16942	10.3475	9.77092	1	0.751792	0.113799	AT1G02220	-	0.703644	-0.082526	AT1G02220	-
AT1G02230	ANAC004, NAC004	NAC domain containing protein 4	1080	1.82167	2.5852	2.32692	1.78662	2.04927	1.67578	1.8938	1.77877	1.73988	1.27002	1.32955	1.14078	1.71918	1.44613	2.03459	2.08178	1.77561	1.98665	0.638902	1.03391	0.554234	1.35455	1.64996	1.40241	1.35883	1.8217	1.00746		2.2446	1.83722	1.80415	1.24678	1.7333	1.94801	0.742349	1.46897	1.396	1	0.960346	-0.111305	AT1G02230	-	0.280282	-0.42384	AT1G02230	-
AT1G02250	anac005, NAC005	NAC domain containing protein 5	1089	0.042677	0.205261	0.10375	0.03411	0.176325	0.056818	0.045547	0	0.044727	0	0	0.175234	0	0	0	0	0	0.049468	0	0.095693	0.037664	0	0.029177	0.079946	0.060382	0.120207	0.076123		0.117229	0.0890843	0.0300913	0.0584113	0	0.0164893	0.0444523	0.0363743	0.0855707	0	NA	NA	AT1G02250	-	NA	NA	AT1G02250	-
AT1G02260		Divalent ion symporter	1509	14.2085	14.3734	14.0108	16.3965	17.5204	14.0752	14.5805	16.3627	16.8655	15.4116	13.9006	14.7682	15.6001	15.9186	14.8291	15.0981	13.3041	16.195	14.3102	14.5921	13.9974	15.687	16.5869	15.9294	15.4207	16.4224	14.6585		14.1976	15.9974	15.9362	14.6935	15.4493	14.8657	14.2999	16.0678	15.5005	1	0.967686	0.0288143	AT1G02260	-	0.97857	-0.00830919	AT1G02260	-
AT1G02270		Calcium-binding endonuclease/exonuclease/phosphatase family	1455	13.8754	13.9449	14.4819	13.9509	12.634	15.1787	13.827	14.7889	11.7831	13.9406	13.4964	14.1198	13.6245	14.054	15.2701	15.0209	14.9447	13.3696	14.9508	13.8896	13.4204	12.8226	14.692	14.7369	13.7645	14.3052	14.2347		14.1007	13.9212	13.4663	13.8523	14.3162	14.4451	14.0869	14.0838	14.1015	1	0.998187	0.0013128	AT1G02270	-	0.928355	-0.0232851	AT1G02270	-
AT1G02280	TOC33, ATTOC33, PPI1	translocon at the outer envelope membrane of chloroplasts 33	894	26.4867	24.8564	25.3113	26.6343	27.6571	24.3505	27.029	27.2603	27.091	24.9037	26.6235	25.6916	30.2858	26.5815	28.4533	26.9255	22.141	26.1087	25.8722	24.3069	25.5824	25.916	30.2927	26.3255	26.2569	25.4887	26.6654		25.5515	26.214	27.1268	25.7396	28.4402	25.0584	25.2538	27.5114	26.137	1	0.566587	0.121932	AT1G02280	-	0.881767	0.0347551	AT1G02280	-
AT1G02290		unknown protein; BEST Arabidopsis thaliana protein match is: unknown protein (TAIR:AT3G45830.1); Has 134 Blast hits to 134 proteins in 37 species: Archae - 0; Bacteria - 0; Metazoa - 54; Fungi - 0; Plants - 78; Viruses - 0; Other Eukaryotes - 2 (source: NCBI BLink).	1332	7.46285	8.08055	8.19558	7.82244	8.11554	7.29072	7.95963	7.48386	7.7454	6.04889	8.54327	8.3225	7.01969	7.83397	7.96114	7.77489	8.22804	8.32539	6.65975	7.15042	7.6277	7.46433	7.7897	8.43206	8.14788	8.43283	8.96094		7.91299	7.7429	7.72963	7.63822	7.60493	8.10944	7.14596	7.89536	8.51388	1	0.937577	-0.0635196	AT1G02290	-	0.844893	-0.0600675	AT1G02290	-
AT1G02300		Cysteine proteinases superfamily protein	1140	1.9216	1.3343	1.78135	1.67358	1.74532	1.87852	1.70682	2.01773	1.73218	2.10593	1.60991	2.62754	1.74519	1.80145	1.25703	2.12749	2.10932	2.09937	1.99166	1.77899	1.85577	2.74565	2.33811	2.12734	2.45265	2.40866	2.36971		1.67908	1.76581	1.81891	2.11446	1.60122	2.11206	1.87547	2.4037	2.41034	1	0.668725	-0.287923	AT1G02300	-	0.994342	-0.00725565	AT1G02300	-
AT1G02305		Cysteine proteinases superfamily protein	1089	111.837	116.307	114.152	114.183	124.486	127.788	128.074	137.166	131.174	118.302	121.333	111.185	126.118	126.833	120.542	134.71	119.551	139.299	118.442	117.377	118.739	142.574	137.584	147.578	143.128	137.559	150.545		114.099	122.152	132.138	116.94	124.498	131.187	118.186	142.579	143.744	1	0.868683	-0.0536244	AT1G02305	-	0.289842	-0.102787	AT1G02305	-
AT1G02310	MAN1	Glycosyl hydrolase superfamily protein	1236	0.772333	0.872396	0.928968	0.869916	1.05593	1.73575	1.0052	1.70647	1.2708	1.20599	1.44582	1.26229	1.38059	1.46794	1.53862	1.83192	1.71589	2.3104	1.59908	0.885127	0.962022	1.25411	0.980023	1.59242	0.789984	1.63365	1.68603		0.857899	1.22053	1.32749	1.3047	1.46238	1.95274	1.14874	1.27552	1.36989	1	0.666306	-0.28424	AT1G02310	-	0.231577	-0.381533	AT1G02310	-
AT1G02320		unknown protein; Has 0 Blast hits to 0 proteins in 0 species (source: NCBI BLink).	147	0	0	0	0	0	0	0	0	0	0	0	0	0	0	0	0	0	0	0	1.18392	0	0	0	0.931855	0	0	0		0	0	0	0	0	0	0.39464	0.310618	0	0	NA	NA	AT1G02320	-	NA	NA	AT1G02320	-
AT1G02330		CONTAINS InterPro DOMAIN/s: Hepatocellular carcinoma-associated antigen 59 (InterPro:IPR010756); Has 1239 Blast hits to 998 proteins in 204 species: Archae - 4; Bacteria - 71; Metazoa - 421; Fungi - 109; Plants - 87; Viruses - 5; Other Eukaryotes - 542 (source: NCBI BLink).	840	36.1721	38.5039	39.916	43.8573	40.392	45.1638	45.7156	41.4649	40.0213	40.7939	38.4541	42.3098	39.28	41.8264	43.5037	42.1202	42.6522	39.3997	36.1	40.9957	41.1553	40.8432	37.0291	42.5406	44.7688	41.0929	40.5291		38.1973	43.1377	42.4006	40.5193	41.5367	41.3907	39.417	40.1376	42.1303	1	0.990132	-0.00956414	AT1G02330	-	0.909171	-0.0243989	AT1G02330	-
AT1G02335	GL22	germin-like protein subfamily 2 member 2 precursor	660	57.9913	77.2809	78.4549	74.3542	81.0081	96.8372	80.0168	68.9	74.0506	70.0566	74.7293	71.291	74.0368	81.3975	93.14	89.6474	83.3841	87.265	85.8764	94.6419	75.6918	81.0268	73.8493	81.6852	88.6848	79.0722	96.4988		71.2424	84.0665	74.3225	72.0256	82.8581	86.7655	85.4034	78.8538	88.0853	1	0.792995	-0.0662863	AT1G02335	-	0.00937456	-0.182664	AT1G02335	-
AT1G02340	HFR1, RSF1, FBI1, REP1	basic helix-loop-helix (bHLH) DNA-binding superfamily protein	879	3.27475	4.46236	3.17459	3.74076	4.65149	4.44119	3.65229	3.6818	4.34806	3.10442	3.41638	4.09729	3.78119	4.45426	4.7109	4.34304	3.21561	5.24954	4.16154	4.61943	4.33669	5.08393	5.53049	7.00425	4.9442	3.80733	5.41863		3.63723	4.27781	3.89405	3.53936	4.31545	4.2694	4.37255	5.87289	4.72339	1	0.990132	0.024	AT1G02340	-	0.665006	-0.159846	AT1G02340	-
AT1G02350		protoporphyrinogen oxidase-related	423	0.836406	1.00505	0.371472	1.38398	0.613943	0.843734	1.78196	1.54304	2.05193	2.11172	0.570924	1.29549	0.789395	2.80119	1.18949	0.413355	1.00614	0.380623	1.25685	0.823865	1.39059	1.25298	2.75373	1.34373	0.921031	1.30123	1.01285		0.737643	0.947219	1.79231	1.32604	1.59336	0.600039	1.1571	1.78348	1.07837	1	0.675066	0.861363	AT1G02350	-	0.607914	0.677237	AT1G02350	-
AT1G02360		Chitinase family protein	819	137.83	160.755	170.944	112.893	125.62	132.944	137.417	127.416	124.68	120.076	117.543	115.328	133.864	142.839	143.703	152.535	127.994	151.706	92.7276	104.426	87.379	116.809	107.521	127.841	131.771	135.998	128.464		156.51	123.819	129.838	117.649	140.135	144.078	94.8442	117.39	132.078	1	0.873787	-0.045616	AT1G02360	-	0.000799884	-0.193744	AT1G02360	-
AT1G02370		Tetratricopeptide repeat (TPR)-like superfamily protein	1614	11.9599	10.8147	11.1321	10.2382	10.996	9.8936	9.83884	9.9414	10.3152	10.9662	12.3656	10.9689	9.48704	10.6306	10.7216	11.0406	10.0426	9.75185	9.35115	9.64498	8.82512	9.79978	9.93047	9.43118	9.56099	9.13567	8.43324		11.3022	10.3759	10.0318	11.4336	10.2797	10.2783	9.27375	9.72048	9.0433	1	0.993499	0.0083343	AT1G02370	-	0.413243	0.119622	AT1G02370	-
AT1G02380		unknown protein; BEST Arabidopsis thaliana protein match is: unknown protein (TAIR:AT4G01960.1); Has 66 Blast hits to 66 proteins in 11 species: Archae - 0; Bacteria - 0; Metazoa - 0; Fungi - 0; Plants - 66; Viruses - 0; Other Eukaryotes - 0 (source: NCBI BLink).	696	0.597432	1.29517	0.984053	0.818661	0.461556	1.69203	1.99141	2.34156	1.63088	1.93027	1.05569	1.63937	2.61496	1.79724	2.24997	2.14407	2.58802	1.42992	2.42808	2.75169	3.02734	1.36682	1.33961	1.81512	1.13156	1.33194	1.18459		0.958885	0.990749	1.98795	1.54178	2.22072	2.054	2.7357	1.50718	1.21603	1	0.976119	0.0962531	AT1G02380	-	0.690174	-0.266435	AT1G02380	-
AT1G02390	ATGPAT2, GPAT2	glycerol-3-phosphate acyltransferase 2	1593	3.35562	2.62593	3.15993	2.52152	2.27594	2.32867	1.68754	1.60291	1.45995	1.76268	1.4938	1.83806	2.13157	1.59823	2.29161	1.64107	1.30381	1.61162	0.972946	0.934137	1.00575	1.54421	1.20721	1.57124	1.33574	1.49313	1.61306		3.04716	2.37538	1.58347	1.69818	2.00714	1.51883	0.970944	1.44089	1.48064	1	0.593099	0.274486	AT1G02390	-	0.781785	0.128851	AT1G02390	-
AT1G02391		unknown protein; Has 30201 Blast hits to 17322 proteins in 780 species: Archae - 12; Bacteria - 1396; Metazoa - 17338; Fungi - 3422; Plants - 5037; Viruses - 0; Other Eukaryotes - 2996 (source: NCBI BLink).	156	0	0	0	0	0	0	0	0	0	0	0	0	0	0	0	0	0	0	0	0	0	0	0	0	0	0	0		0	0	0	0	0	0	0	0	0	0	NA	NA	AT1G02391	-	NA	NA	AT1G02391	-
AT1G14920	GAI, RGA2	GRAS family transcription factor family protein	1602	14.8055	16.4721	15.25	15.8221	15.0774	15.6705	16.2346	16.0771	18.0204	16.8344	17.8666	16.6892	17.7589	16.6301	16.953	17.8593	14.6089	16.9615	16.166	17.6021	17.5159	17.5168	18.1728	17.2436	17.2397	17.7321	16.1873		15.5092	15.5233	16.7774	17.1301	17.114	16.4766	17.0947	17.6444	17.053	1	0.973735	0.0286785	AT1G14920	-	0.800443	0.0547554	AT1G14920	-
AT1G02405		proline-rich family protein	405	1.00369	0.402021	0	0.506014	0.204648	0	0.890982	0.44087	0.373078	0.422345	0.285462	0	0.394698	0	0.148686	0.413355	0.402454	0.190311	0.754108	1.48296	1.39059	0.125298	0.529563	0.298606	0.230258	0.578322	0.289387		0.46857	0.236887	0.56831	0.235936	0.181128	0.335373	1.20922	0.317822	0.365989	0	NA	NA	AT1G02405	-	NA	NA	AT1G02405	-
AT1G02410		cytochrome c oxidase assembly protein CtaG / Cox11 family	864	24.7872	28.5663	26.6419	27.1473	28.7041	24.2187	27.8075	27.9893	31.0527	28.017	27.9941	27.8186	27.7471	24.7715	28.451	28.1971	28.7298	27.716	27.5215	29.0587	26.5225	26.2316	25.3017	28.0008	28.2448	26.1235	28.6775		26.6651	26.69	28.9498	27.9432	26.9899	28.2143	27.7009	26.5114	27.6819	1	0.917332	-0.0531131	AT1G02410	-	0.989028	-0.00523136	AT1G02410	-
AT1G02420		Pentatricopeptide repeat (PPR) superfamily protein	1476	4.23495	4.30717	4.33194	4.3294	3.84911	3.8866	4.46992	4.84689	3.92203	4.1601	4.07899	4.16256	4.60135	4.29414	4.29795	4.94594	3.88458	4.98433	4.27585	4.87658	4.0997	4.29629	4.05448	4.45819	4.73437	4.08911	4.35018		4.29135	4.0217	4.41295	4.13388	4.39781	4.60495	4.41738	4.26965	4.39122	1	0.988492	-0.0237037	AT1G02420	-	0.783842	-0.0856155	AT1G02420	-
AT1G02430	ATARFD1B, ARFD1B	ADP-ribosylation factor D1B	573	9.3839	9.40282	9.25883	10.1017	10.578	9.81726	9.25402	9.30726	8.58734	9.35429	7.07771	6.31381	10.247	11.563	13.6942	8.29719	8.41343	10.8996	6.6942	8.57855	6.66107	10.222	9.76713	10.3148	8.45582	9.72536	9.10135		9.34852	10.1657	9.04954	7.58194	11.8347	9.20341	7.31127	10.1013	9.09418	1	0.67425	0.227527	AT1G02430	-	0.560663	-0.193797	AT1G02430	-
AT1G02440	ATARFD1A, ARFD1A	ADP-ribosylation factor D1A	573	2.64704	2.35922	1.65183	1.82511	1.5462	1.49339	2.30516	1.27416	2.55238	1.7031	2.00335	0.972089	2.44265	2.7126	1.71115	0.93113	1.74605	2.0187	0.376675	0.594181	0.43499	2.64818	1.60409	1.95786	0.735678	1.14501	1.48658		2.21936	1.62157	2.0439	1.55951	2.2888	1.56529	0.468615	2.07004	1.12242	1	0.807105	0.377238	AT1G02440	-	0.995256	0.00952247	AT1G02440	-
AT1G02450	NIMIN1, NIMIN-1	NIM1-interacting 1	429	0	0.11891	0.242069	0.081043	0.132155	0.518409	0.208788	0.228021	0	0	0.340642	0	0.472893	0.391983	0.194068	0.260082	0	0	0	0.111259	0.08346	0.433222	0.132755	0.179367	0.280447	0.09189	0.430218		0.120326	0.243869	0.145603	0.113547	0.352981	0.086694	0.0649063	0.248448	0.267518	0	NA	NA	AT1G02450	-	NA	NA	AT1G02450	-
AT1G02460		Pectin lyase-like superfamily protein	1476	4.66553	4.53346	4.56096	4.52886	4.08531	4.94337	4.5424	5.811	5.21154	4.12677	4.90338	4.81834	4.79977	5.18438	5.24638	4.77623	5.02893	4.08387	6.39217	4.76934	5.44254	5.13914	4.60352	4.79125	4.98117	4.34966	5.31088		4.58665	4.51918	5.18831	4.61616	5.07684	4.62968	5.53468	4.84464	4.88057	1	0.911216	0.0816687	AT1G02460	-	0.989632	0.00669158	AT1G02460	-
AT1G02470		Polyketide cyclase/dehydrase and lipid transport superfamily protein	663	0.102549	0.510101	0.251463	0.421253	0	0.281862	0.218899	0.123888	0.107914	0	0	0.140943	0.126145	0.138696	0.101418	0	0	0	1.58313	0.595942	1.25107	0.151806	0.416235	0.291531	0.439805	0.096404	0.269193		0.288038	0.234372	0.150234	0.046981	0.122086	0	1.14338	0.286524	0.268467	0	NA	NA	AT1G02470	-	NA	NA	AT1G02470	-
AT1G02475		Polyketide cyclase/dehydrase and lipid transport superfamily protein	660	4.97792	6.25779	6.6599	5.09835	6.02438	4.64129	3.22037	4.64366	6.20097	3.60357	5.28754	6.81427	6.60972	5.01358	6.37569	6.48134	5.13784	5.94449	6.08029	3.79493	4.08218	4.05434	5.7188	5.52998	5.04412	6.57733	5.02801		5.9652	5.25467	4.68833	5.23513	5.99966	5.85456	4.65247	5.10104	5.54982	1	0.988458	0.0389428	AT1G02475	-	0.838497	-0.111017	AT1G02475	-
AT1G02490		unknown protein; Has 0 Blast hits to 0 proteins in 0 species (source: NCBI BLink).	117	1.33028	0	0	1.44688	0	0	1.83437	0	0	0	0	0	0	0	0	0	0	0	0	0	0	0	1.07678	0	0	0	0		0.443427	0.482293	0.611457	0	0	0	0	0.358927	0	0	NA	NA	AT1G02490	-	NA	NA	AT1G02490	-
AT1G02500	SAM1, SAM-1, MAT1, AtSAM1	S-adenosylmethionine synthetase 1	1182	767.199	765.87	750.895	735.913	768.737	753.186	741.116	774.716	796.625	774.595	838.26	755.082	801.571	790.216	705.166	821.507	761.388	795.994	781.538	758.685	750.364	783.946	824.626	798.431	791.278	835.216	795.296		761.321	752.612	770.819	789.312	765.651	792.963	763.529	802.334	807.263	1	0.903029	-0.0640023	AT1G02500	-	0.9775	-0.0101604	AT1G02500	-
AT1G02510	KCO4, ATKCO4, ATTPK4, TPK4	Outward rectifying potassium channel protein	855	0	0	0	0	0	0	0	0	0	0	0	0	0	0	0	0	0	0	0	0	0	0	0	0	0	0.052412	0.049185		0	0	0	0	0	0	0	0	0.0338657	0	NA	NA	AT1G02510	-	NA	NA	AT1G02510	-
AT1G02520	PGP11	P-glycoprotein 11	3837	25.4882	23.7459	26.9138	20.0241	20.2896	19.2138	21.7981	21.0435	22.1928	21.4436	24.1654	21.3291	23.4449	23.7523	24.567	24.8815	22.9891	24.3612	18.81	19.3281	17.99	22.832	20.95	22.3547	22.1377	21.1205	22.2625		25.3826	19.8425	21.6781	22.3127	23.9214	24.0773	18.7094	22.0456	21.8402	1	0.981532	-0.0127522	AT1G02520	-	0.275718	-0.0823978	AT1G02520	-
AT1G02530	PGP12	P-glycoprotein 12	3822	0.27758	0.289667	0.214565	0.397366	0.258648	0.252653	0.266866	0.353356	0.30748	0.186658	0.376607	0.246618	0.287085	0.287546	0.425601	0.381717	0.227909	0.202983	0.300568	0.352799	0.275615	0.204064	0.21873	0.26506	0.373886	0.163748	0.197951		0.260604	0.302889	0.309234	0.269961	0.333411	0.27087	0.309661	0.229285	0.245195	1	0.905342	0.217286	AT1G02530	-	0.993751	-0.0110827	AT1G02530	-
AT1G02540		unknown protein; Has 3327 Blast hits to 2216 proteins in 265 species: Archae - 18; Bacteria - 202; Metazoa - 802; Fungi - 283; Plants - 84; Viruses - 187; Other Eukaryotes - 1751 (source: NCBI BLink).	873	0	0	0	0	0	0	0	0	0	0	0	0	0	0	0	0	0	0	0	0	0	0	0	0	0	0	0		0	0	0	0	0	0	0	0	0	0	NA	NA	AT1G02540	-	NA	NA	AT1G02540	-
AT1G02550		Plant invertase/pectin methylesterase inhibitor superfamily protein	729	0	0	0	0	0	0	0	0	0	0	0	0	0	0	0	0	0	0	0	0	0	0	0	0	0	0	0		0	0	0	0	0	0	0	0	0	0	NA	NA	AT1G02550	-	NA	NA	AT1G02550	-
AT1G02560	CLPP5, NCLPP5, NCLPP1	nuclear encoded CLP protease 5	897	69.4013	67.8861	68.1518	69.1176	68.1542	68.9045	63.4391	64.2723	70.2827	68.079	68.0988	66.7564	68.7579	72.2054	64.2971	64.3165	65.2124	63.1215	67.3168	69.9862	71.2607	69.8239	70.4766	67.6726	66.318	65.3917	62.6646		68.4797	68.7254	65.998	67.6447	68.4201	64.2168	69.5212	69.3244	64.7914	1	0.921612	0.0419415	AT1G02560	-	0.646182	0.0609296	AT1G02560	-
AT1G02570		unknown protein; BEST Arabidopsis thaliana protein match is: unknown protein (TAIR:AT1G02575.1); Has 108 Blast hits to 55 proteins in 6 species: Archae - 0; Bacteria - 0; Metazoa - 0; Fungi - 0; Plants - 108; Viruses - 0; Other Eukaryotes - 0 (source: NCBI BLink).	837	0.20267	0.714127	0.393517	1.14395	0.967055	1.44919	2.23727	1.76057	1.42374	1.69812	2.23335	2.3979	0.823899	1.72926	1.8335	1.34495	1.765	1.24704	16.0987	15.9977	16.4498	1.13201	1.19231	1.1788	1.29456	2.26351	1.39434		0.436771	1.18673	1.80719	2.10979	1.46222	1.45233	16.1821	1.16771	1.6508	1	0.986818	-0.0625071	AT1G02570	-	0.469798	0.362704	AT1G02570	-
AT1G02575		unknown protein; BEST Arabidopsis thaliana protein match is: unknown protein (TAIR:AT1G02570.1).	831	0.520413	0.855098	1.01085	0.486674	1.89121	1.52745	0.782884	0.701263	0.792461	1.10091	1.73346	2.20297	0.982692	0.518047	0.959783	1.23951	1.13142	0.771661	5.93682	5.27818	6.61352	0.803093	1.19236	0.996163	0.783696	1.68078	1.00628		0.795454	1.30178	0.758869	1.67911	0.820174	1.04753	5.94284	0.997205	1.15692	1	0.887285	-0.271173	AT1G02575	-	0.470631	0.440244	AT1G02575	-
AT1G02580	MEA, EMB173, FIS1, SDG5	SET domain-containing protein	2070	0.734919	0.876333	1.05639	0.731291	0.681815	0.643303	0.510987	0.724886	0.691026	0.539226	0.70945	0.452935	0.784014	0.799245	0.668517	0.990573	0.777491	0.906158	0.604342	0.361401	0.522159	0.706094	0.955915	0.714602	0.773272	0.654713	0.977239		0.889214	0.68547	0.6423	0.567204	0.750592	0.891407	0.495967	0.792204	0.801741	1	0.926656	-0.155064	AT1G02580	-	0.227702	-0.447103	AT1G02580	-
AT1G02590		Aldehyde oxidase/xanthine dehydrogenase, molybdopterin binding protein	270	0	0	0	0	0	0	0	0	0	0	0	0	0	0	0	0	0	0	0	0	0	0	0	0	0	0	0		0	0	0	0	0	0	0	0	0	0	NA	NA	AT1G02590	-	NA	NA	AT1G02590	-
AT1G02610		RING/FYVE/PHD zinc finger superfamily protein	666	4.65644	4.96691	5.35348	3.77211	7.31365	5.32811	5.82912	6.04744	4.50454	4.18393	4.72819	6.00362	4.32264	4.26009	5.50427	5.81992	3.06714	5.78222	5.30251	5.69097	5.9401	3.24506	6.13488	4.75205	6.82969	5.74929	6.23159		4.99228	5.47129	5.46037	4.97191	4.69567	4.88976	5.64453	4.71066	6.27019	1	0.997427	-0.00528864	AT1G02610	-	0.953485	0.0521002	AT1G02610	-
AT1G02620		Ras-related small GTP-binding family protein	369	0	0	0	0	0	0	0	0	0	0	0	0	0	0	0	0	0	0	0	0	0	0	0	0	0	0	0		0	0	0	0	0	0	0	0	0	0	NA	NA	AT1G02620	-	NA	NA	AT1G02620	-
AT1G02630		Nucleoside transporter family protein	1104	0	0	0	0	0	0	0	0	0	0	0	0	0	0	0	0	0	0	0	0	0.039186	0	0	0	0	0	0		0	0	0	0	0	0	0.013062	0	0	0	NA	NA	AT1G02630	-	NA	NA	AT1G02630	-
AT1G02640	BXL2, ATBXL2	beta-xylosidase 2	2307	13.5471	13.9351	12.9393	10.0483	10.2904	10.3015	10.32	11.7588	11.2187	12.507	15.1569	12.8268	9.2675	8.93719	9.47654	9.95618	9.00899	9.77675	14.354	14.7901	14.6667	10.8322	12.7386	9.51314	10.8459	10.6052	11.3364		13.4738	10.2134	11.0992	13.4969	9.22708	9.58064	14.6036	11.028	10.9292	1	0.891518	-0.0598498	AT1G02640	-	1.3685e-05	0.330124	AT1G02640	-
AT1G02650		Tetratricopeptide repeat (TPR)-like superfamily protein	1542	0.32372	0.15645	0.125962	0.270838	0.249823	0.211498	0.195217	0.247722	0.403542	0.281065	0.49903	0.580497	0.402687	0.175383	0.449123	0.42438	0.368718	0.177702	1.02651	1.109	1.03543	0.47223	0.415804	0.365608	0.182853	0.410548	0.286635		0.202044	0.244053	0.28216	0.453531	0.342398	0.3236	1.05698	0.417881	0.293345	1	0.993499	0.0385009	AT1G02650	-	0.71083	0.353698	AT1G02650	-
AT1G02660		alpha/beta-Hydrolases superfamily protein	2142	1.08833	1.38501	1.22141	1.30602	1.47283	1.86621	1.63823	1.88585	1.65563	1.49242	2.07925	1.72677	1.38442	1.67964	1.55897	1.80927	2.05512	1.51327	2.78321	2.27184	2.6961	1.67015	1.86433	1.94141	1.7544	1.59332	1.52052		1.23158	1.54835	1.72657	1.76615	1.54101	1.79255	2.58372	1.8253	1.62275	1	0.829715	-0.154202	AT1G02660	-	0.977298	-0.0192187	AT1G02660	-
AT1G02670		P-loop containing nucleoside triphosphate hydrolases superfamily protein	2037	0.650251	0.571179	0.739575	0.747515	0.963214	0.574936	0.540111	0.685987	0.859389	0.96132	0.607934	0.756132	0.420967	0.678106	0.624981	0.390512	0.682046	0.496917	0.675061	0.944818	0.781808	0.642702	0.739209	0.468075	0.561019	0.555881	0.796043		0.653668	0.761888	0.695162	0.775129	0.574685	0.523158	0.800562	0.616662	0.637648	1	0.968568	0.0938308	AT1G02670	-	0.348091	0.392394	AT1G02670	-
AT1G02680	TAF13	TBP-associated factor 13	381	16.5608	14.9607	14.4874	14.0419	12.7477	11.8123	17.2052	16.9735	15.8558	19.2167	16.8422	16.2803	16.38	14.2214	10.2799	15.0874	15.4945	15.7959	16.5904	15.1328	18.5412	17.7923	17.2637	14.1838	13.5852	16.4822	14.9034		15.3363	12.8673	16.6782	17.4464	13.6271	15.4593	16.7548	16.4133	14.9903	1	0.895516	-0.12152	AT1G02680	-	0.747704	0.120044	AT1G02680	-
AT1G02690	IMPA-6	importin alpha isoform 6	1617	36.8221	33.9799	36.2782	36.788	36.6425	32.4098	35.6894	31.4781	33.2292	34.6134	36.5138	36.1393	36.0095	35.3985	36.1901	32.0961	31.7958	32.9761	32.0857	34.4338	32.5953	32.9288	32.7521	31.2993	31.047	30.7741	29.1908		35.6934	35.2801	33.4656	35.7555	35.866	32.2893	33.0383	32.3267	30.3373	1	0.491054	0.0891612	AT1G02690	-	0.167349	0.10747	AT1G02690	-
AT1G02700		unknown protein; FUNCTIONS IN: molecular_function unknown; INVOLVED IN: biological_process unknown; LOCATED IN: mitochondrion; BEST Arabidopsis thaliana protein match is: unknown protein (TAIR:AT4G02140.1); Has 49 Blast hits to 49 proteins in 21 species: Archae - 0; Bacteria - 0; Metazoa - 10; Fungi - 6; Plants - 29; Viruses - 0; Other Eukaryotes - 4 (source: NCBI BLink).	744	0.210727	0.280642	0.808182	0.956855	0.988021	0.235739	0.373782	0.703289	0.520934	0.134077	0.806207	0.51156	1.01204	0.552574	0.799629	0.401981	0.759517	1.0124	0.5765	0.67878	0.515158	0.413571	0.544706	0.274176	0.815159	0.503265	0.707993		0.433184	0.726872	0.532668	0.483948	0.788081	0.724633	0.590146	0.410818	0.675472	1	0.989876	0.088768	AT1G02700	-	0.671115	-0.517832	AT1G02700	-
AT1G02710		glycine-rich protein	291	0.360638	0	0	0.362264	0	0	0	0.223439	0	0	0	0.323396	0	0.910534	0	0.296294	0	0	0	0	0.339894	0	0.302598	0	0	0	0.171628		0.120213	0.120755	0.0744797	0.107799	0.303511	0.0987647	0.113298	0.100866	0.0572093	0	NA	NA	AT1G02710	-	NA	NA	AT1G02710	-
AT1G02720	GATL5	galacturonosyltransferase 5	1086	20.9468	21.3952	20.7492	19.7063	20.207	21.7705	20.7849	20.4847	21.3555	19.4709	22.3226	20.4812	20.0469	20.7454	23.6863	22.7062	25.7659	19.2631	24.7857	26.3049	23.7025	23.334	22.0863	25.1123	19.55	20.3044	22.3438		21.0304	20.5613	20.875	20.7582	21.4929	22.5784	24.931	23.5109	20.7327	1	0.927312	-0.0568685	AT1G02720	-	0.744407	-0.0706054	AT1G02720	-
AT1G02730	ATCSLD5, CSLD5, SOS6	cellulose synthase-like D5	3546	24.1891	25.1535	24.7583	23.4516	22.238	20.4777	21.4403	20.7691	22.499	24.3513	23.1831	21.5667	21.0767	22.7219	23.1034	20.4706	20.1128	20.1077	23.7468	22.5747	21.567	21.4902	21.4019	21.6768	20.0665	19.1595	20.3393		24.7003	22.0558	21.5695	23.0337	22.3007	20.2304	22.6295	21.523	19.8551	1	0.500592	0.0826688	AT1G02730	-	0.0811188	0.11697	AT1G02730	-
AT1G02740		MRG family protein	984	8.02013	7.98078	8.39394	8.12372	7.04642	7.06796	8.24793	9.22901	8.40148	7.39772	5.80357	8.04782	7.30412	8.4778	7.36126	8.46842	7.16831	8.46089	9.02671	8.52612	7.90427	5.73797	7.29394	7.16406	7.19959	8.53126	7.70667		8.13162	7.4127	8.62614	7.08304	7.71439	8.03254	8.4857	6.73199	7.81251	1	0.97754	-0.0378764	AT1G02740	-	0.62668	-0.123995	AT1G02740	-
AT1G02750		Drought-responsive family protein	666	17.2465	16.9929	17.5512	17.7223	19.79	18.2612	18.3109	20.5065	19.9739	15.8129	15.9118	19.1797	19.6718	15.9247	18.2342	17.3427	19.7503	17.9797	14.1953	17.6374	19.026	21.3971	17.9157	20.3911	18.0248	18.6869	20.6235		17.2635	18.5912	19.5971	16.9681	17.9436	18.3576	16.9529	19.9013	19.1117	1	0.956525	0.0597592	AT1G02750	-	0.958697	0.0243282	AT1G02750	-
AT1G02770		Protein of unknown function (DUF626)	951	0.134497	0.055919	0.113916	0.599865	0.063992	0.124282	0.100201	0.217027	0.094987	0	0.492142	0	0.330767	0.187719	0.282497	0.313389	0.052352	0.10677	0.136355	0.158743	0.198909	0.170511	0.15792	0.043864	0.065188	0.087162	0		0.101444	0.262713	0.137405	0.164047	0.266994	0.157504	0.164669	0.124098	0.0507833	0	NA	NA	AT1G02770	-	NA	NA	AT1G02770	-
AT1G02780	emb2386	Ribosomal protein L19e family protein	645	1862.81	1756.64	1771.54	1879.82	1755.96	1778.87	1765.17	1657.52	1813.91	1833.36	1758.82	1807.59	1735.55	1738.14	1749.12	1663.48	1715.63	1644.23	1781.39	1851.04	1815.45	1760.77	1759.37	1759.74	1708.48	1652.36	1629.99		1797	1804.88	1745.53	1799.92	1740.94	1674.45	1815.96	1759.96	1663.61	1	0.987474	0.0146481	AT1G02780	-	0.596721	0.0712495	AT1G02780	-
AT1G02790	PGA4	polygalacturonase 4	1269	0	0	0	0	0	0.038139	0	0	0	0	0	0	0	0	0	0	0	0	0	0	0	0	0	0.132681	0	0	0		0	0.012713	0	0	0	0	0	0.044227	0	0	NA	NA	AT1G02790	-	NA	NA	AT1G02790	-
AT1G02800	ATCEL2, CEL2	cellulase 2	1506	0.026034	0.033071	0	0.044321	0.0765	0	0.059719	0	0.085224	0	0.143285	0.155312	0.098334	0.14791	0.111698	0.037153	0.063683	0	0.159016	0.030812	0.09326	0	0	0.077554	0.07691	0	0.069707		0.0197017	0.0402737	0.0483143	0.0995323	0.119314	0.033612	0.0943627	0.0258513	0.0488723	0	NA	NA	AT1G02800	-	NA	NA	AT1G02800	-
AT1G02810		Plant invertase/pectin methylesterase inhibitor superfamily	1740	34.0749	36.2133	40.3451	39.5652	38.8203	35.056	34.6619	33.8412	34.6248	33.4496	33.2769	33.4768	33.7915	37.661	38.7755	37.657	35.4568	36.3106	41.4376	43.1253	43.4409	39.2479	39.8751	43.2062	37.7477	37.491	35.776		36.8778	37.8138	34.376	33.4011	36.7427	36.4748	42.6679	40.7764	37.0049	1	0.990132	-0.00750968	AT1G02810	-	0.301402	-0.0862315	AT1G02810	-
AT1G02813		Protein of unknown function, DUF538	450	0.840137	0.77938	1.2225	0.84314	1.02795	1.20335	1.16806	0.758401	0.767556	1.16112	1.54976	1.41091	2.24182	0.865915	1.59864	1.64999	0.295288	2.09557	0.375891	0.736037	0.989881	1.18869	1.63304	1.35405	1.79284	2.16214	1.49575		0.947339	1.02481	0.898006	1.37393	1.56879	1.34695	0.700603	1.39193	1.81691	1	0.952466	0.297873	AT1G02813	-	0.876995	0.274587	AT1G02813	-
AT1G02816		Protein of unknown function, DUF538	501	77.8039	80.5275	86.0581	84.202	74.7185	79.8418	77.0113	83.3133	89.2249	77.1798	83.1601	77.6758	85.7233	70.3393	76.42	61.5164	65.3152	82.6029	53.5784	52.2319	58.1576	75.0304	73.9934	69.6289	75.8156	77.236	79.547		81.4632	79.5874	83.1832	79.3386	77.4942	69.8115	54.656	72.8842	77.5329	1	0.769325	0.130864	AT1G02816	-	0.325333	0.182071	AT1G02816	-
AT1G02820		Late embryogenesis abundant 3 (LEA3) family protein	276	0.498856	0	1.06893	0	0	0.764373	0	0.580479	0	0	0	0	0	0.378653	0	0	0.29125	0	0	0	0.215782	0	0.191901	0.264939	0.390342	0	0.230437		0.522595	0.254791	0.193493	0	0.126218	0.0970833	0.0719273	0.15228	0.206926	0	NA	NA	AT1G02820	-	NA	NA	AT1G02820	-
AT1G02830		Ribosomal L22e protein family	384	0	0	0.185736	0	0	0.210933	0.17922	0.220435	0	0	0	0.21707	0	0	0	0	0	0	0	0.167361	0	0	0	0.149303	0	0	0		0.061912	0.070311	0.133218	0.0723567	0	0	0.055787	0.0497677	0	0	NA	NA	AT1G02830	-	NA	NA	AT1G02830	-
AT1G02840	SR1, ATSRP34, SRP34, SR34, At-SR34	RNA-binding (RRM/RBD/RNP motifs) family protein	909.818	119.295	109.565	110.521	120.069	124.199	111.095	119.471	117.384	112.979	118.13	115.467	118.491	117.157	116.93	114.934	121.031	115.459	121.999	110.552	121.028	112.181	118.589	125.056	117.409	115.148	113.587	114.9		113.127	118.454	116.611	117.363	116.34	119.496	114.587	120.351	114.545	1	0.759122	-0.0568273	AT1G02840	-	0.842674	-0.026072	AT1G02840	-
AT1G02850	BGLU11	beta glucosidase 11	1479.21	20.1772	21.7487	20.0643	22.7141	21.8853	20.9051	24.1224	25.1726	25.6039	22.2509	23.4002	20.3457	23.2461	24.4425	25.8566	24.5754	22.6156	25.9191	20.2259	19.1457	20.4015	21.8633	23.4599	24.0852	22.4792	23.6543	23.1555		20.6634	21.8348	24.9663	21.9989	24.5151	24.37	19.9244	23.1361	23.0963	1	0.998092	0.00113102	AT1G02850	-	0.346971	-0.097255	AT1G02850	-
AT1G02860	NLA, BAH1	SPX (SYG1/Pho81/XPR1) domain-containing protein	1008	15.6164	16.2245	16.4234	17.8196	22.1642	18.7355	18.725	21.74	19.0323	14.726	15.383	18.1839	14.299	12.9198	17.279	16.4316	15.9194	17.2288	20.4216	17.7603	15.8344	17.451	21.3505	21.9072	17.7306	19.9916	20.7478		16.0881	19.5731	19.8324	16.0976	14.8326	16.5266	18.0054	20.2362	19.49	1	0.779433	-0.115362	AT1G02860	-	0.960704	-0.0187717	AT1G02860	-
AT1G02870		FUNCTIONS IN: molecular_function unknown; INVOLVED IN: biological_process unknown; EXPRESSED IN: 23 plant structures; EXPRESSED DURING: 13 growth stages; CONTAINS InterPro DOMAIN/s: Ribosome biogenesis protein Nop16 (InterPro:IPR019002); Has 104 Blast hits to 104 proteins in 57 species: Archae - 0; Bacteria - 0; Metazoa - 0; Fungi - 63; Plants - 35; Viruses - 0; Other Eukaryotes - 6 (source: NCBI…	582	83.7765	83.473	77.2092	84.4064	86.3604	85.0543	74.7572	68.5386	80.6806	79.2733	71.6439	96.0555	74.8653	73.5707	74.9842	77.2615	73.6877	75.5391	70.4512	83.1805	71.4043	71.6477	70.8912	72.752	68.4491	75.629	72.2616		81.4862	85.2737	74.6588	82.3242	74.4734	75.4961	75.012	71.7636	72.1132	1	0.927848	-0.0471646	AT1G02870	-	0.659461	0.0723434	AT1G02870	-
AT1G02880	TPK1	thiamin pyrophosphokinase1	709.562	66.2601	75.9787	76.9035	76.7131	96.8347	90.1259	76.4144	75.7457	74.627	68.3482	67.983	79.6499	84.946	82.4484	101.328	81.872	83.0985	74.177	60.7715	66.0404	58.6133	82.781	84.8554	94.5235	84.1025	84.8855	84.8812		73.0474	87.8912	75.5957	71.9937	89.5741	79.7158	61.8084	87.3866	84.6231	1	0.635966	0.120073	AT1G02880	-	0.658124	-0.0812401	AT1G02880	-
AT1G02890		AAA-type ATPase family protein	3740.46	34.792	37.375	37.7408	35.6393	37.0988	34.6321	35.8951	38.2617	36.7028	36.4134	39.3365	37.9178	34.0847	36.6129	37.4552	40.4799	36.7479	36.5523	41.2161	42.9598	37.8967	37.1562	39.6769	40.5078	40.152	38.6304	38.9924		36.6359	35.7901	36.9532	37.8892	36.0509	37.9267	40.6909	39.1136	39.2583	1	0.800484	-0.0500827	AT1G02890	-	0.993881	0.0016822	AT1G02890	-
AT1G02900	RALFL1, RALF1, ATRALF1	rapid alkalinization factor 1	363	263.133	249.683	241.849	255.166	264.997	287.147	320.088	371.874	356.476	350.124	267.841	329.527	315.956	286.153	297.395	363.6	334.641	361.592	468.05	382.839	468.275	264.88	257.963	274.568	314.992	307.898	311.525		251.555	269.103	349.479	315.831	299.835	353.278	439.721	265.804	311.472	1	0.434619	-0.151852	AT1G02900	-	0.476068	-0.113644	AT1G02900	-
AT1G02910	LPA1	tetratricopeptide repeat (TPR)-containing protein	1362	7.52135	8.82913	9.12242	8.20186	8.82747	9.06118	8.58264	8.88708	8.54925	7.8085	7.55784	8.79787	8.23704	7.58852	8.23922	7.52444	7.90835	9.45056	7.54021	8.27964	7.76394	8.12544	9.5868	8.8688	7.72242	9.26155	8.29218		8.49097	8.69684	8.67299	8.05474	8.02159	8.29445	7.86126	8.86035	8.42538	1	0.962648	-0.0398106	AT1G02910	-	0.95902	-0.0177499	AT1G02910	-
AT1G02920	ATGSTF7, GST11, ATGSTF8, GSTF7, ATGST11	glutathione S-transferase 7	630	25.9403	27.1337	21.5562	37.3738	32.9357	23.0735	31.5962	39.9272	46.3801	23.7144	34.1184	37.8978	30.0981	28.7833	24.1931	31.4633	37.9393	41.7662	37.0606	29.8839	29.2073	26.1516	25.87	24.5847	27.8288	29.5815	28.2028		24.8767	31.1277	39.3012	31.9102	27.6915	37.0563	32.0506	25.5354	28.5377	1	0.420398	-0.301113	AT1G02920	-	0.701355	-0.148193	AT1G02920	-
AT1G02930	ATGSTF6, GST1, ERD11, ATGSTF3, GSTF6, ATGST1	glutathione S-transferase 6	627	16.0693	19.4604	19.4068	18.5911	16.9399	18.2787	18.6863	18.1796	24.9941	14.1226	19.5162	19.6613	18.2373	15.6091	15.4065	25.0946	16.2351	24.5998	19.2153	17.8444	16.0649	14.1365	13.3982	14.303	14.3593	15.5639	18.6241		18.3122	17.9366	20.62	17.7667	16.4176	21.9765	17.7082	13.9459	16.1824	1	0.479328	-0.290039	AT1G02930	-	0.580192	-0.191134	AT1G02930	-
AT1G02940	ATGSTF5, GSTF5	glutathione S-transferase (class phi) 5	771	0	0	0	0	0	0	0	0	0	0	0	0	0	0	0	0	0	0	0	0	0	0	0	0	0	0	0		0	0	0	0	0	0	0	0	0	0	NA	NA	AT1G02940	-	NA	NA	AT1G02940	-
AT1G02950	ATGSTF4, GST31, GSTF4	glutathione S-transferase F4	732.592	26.5871	27.1915	28.2735	27.8662	31.9339	31.4775	28.6737	30.9346	26.8085	29.4387	24.2385	25.5792	28.9486	27.567	30.0985	27.0733	27.6574	38.5101	30.3782	32.8935	27.59	29.8044	35.2699	31.4998	35.2379	32.0517	28.0569		27.3507	30.4259	28.8056	26.4188	28.8714	31.0803	30.2872	32.1914	31.7822	1	0.966578	-0.0514181	AT1G02950	-	0.633768	-0.130325	AT1G02950	-
AT1G02960		unknown protein; BEST Arabidopsis thaliana protein match is: unknown protein (TAIR:AT1G02965.1); Has 83 Blast hits to 82 proteins in 37 species: Archae - 0; Bacteria - 2; Metazoa - 20; Fungi - 7; Plants - 29; Viruses - 0; Other Eukaryotes - 25 (source: NCBI BLink).	1394.29	9.61311	10.0482	8.98144	11.7501	12.0446	10.6509	11.0862	13.4975	11.5313	9.42029	10.2775	12.0069	11.8792	11.9547	12.1392	10.5936	10.0254	10.4243	9.34128	10.8281	10.4326	10.0848	11.3897	10.7073	10.8574	11.5883	10.8973		9.54758	11.4819	12.0383	10.5682	11.991	10.3478	10.2007	10.7273	11.1143	1	0.425194	0.146676	AT1G02960	-	0.928267	0.0250141	AT1G02960	-
AT1G02965		unknown protein; BEST Arabidopsis thaliana protein match is: unknown protein (TAIR:AT1G02960.3); Has 8 Blast hits to 8 proteins in 2 species: Archae - 0; Bacteria - 0; Metazoa - 0; Fungi - 0; Plants - 8; Viruses - 0; Other Eukaryotes - 0 (source: NCBI BLink).	489	0	0	0	0	0	0	0	0	0	0	0	0	0	0	0	0	0.089746	0	0	0	0	0.119234	0	0.073786	0.114729	0.075034	0		0	0	0	0	0	0.0299153	0	0.06434	0.0632543	0	NA	NA	AT1G02965	-	NA	NA	AT1G02965	-
AT1G02970	WEE1, ATWEE1	WEE1 kinase homolog	1503	5.49005	5.87732	6.53763	5.66652	5.74864	5.95926	6.394	5.32894	5.20451	4.59276	6.6836	5.17214	5.76397	5.57997	5.3077	5.21981	4.9966	4.7561	4.97667	5.41422	4.81931	4.82495	4.63673	5.50151	5.10053	5.62635	5.26142		5.96833	5.79147	5.64248	5.48283	5.55055	4.99084	5.07007	4.98773	5.32943	1	0.847062	0.108583	AT1G02970	-	0.714704	0.0978239	AT1G02970	-
AT1G02980	CUL2, ATCUL2	cullin 2	2229	0.134245	0.239573	0.099501	0.239358	0.069432	0.06777	0.087877	0.081045	0	0.14553	0.206888	0.091079	0.223995	0.155849	0.080801	0.089455	0.234248	0.171957	0.248909	0.146202	0.32042	0.08718	0.125122	0.259427	0.164268	0.185005	0.18834		0.157773	0.12552	0.0563073	0.147832	0.153548	0.16522	0.23851	0.157243	0.179204	0	0.990132	-0.0749544	AT1G02980	-	0.963754	-0.089013	AT1G02980	-
AT1G02990		BEST Arabidopsis thaliana protein match is: CW-type Zinc Finger (TAIR:AT3G62900.1); Has 5847 Blast hits to 4410 proteins in 438 species: Archae - 17; Bacteria - 452; Metazoa - 2463; Fungi - 354; Plants - 306; Viruses - 11; Other Eukaryotes - 2244 (source: NCBI BLink).	3837	8.20182	8.5792	8.8592	8.71657	8.42483	8.56214	8.36158	8.76426	8.21178	7.90891	9.09367	8.99031	7.50512	8.14268	8.53851	8.29675	7.83347	8.81617	9.24426	8.70976	8.0454	8.16643	8.92467	8.99609	8.34491	8.58558	8.55137		8.54674	8.56785	8.44587	8.6643	8.0621	8.31546	8.66647	8.69573	8.49395	1	0.989876	-0.0127974	AT1G02990	-	0.816291	0.0488348	AT1G02990	-
AT1G03000	PEX6	peroxin 6	2826	6.57698	6.8475	7.15995	7.0157	6.994	6.8689	6.80404	6.71785	6.88216	6.30014	6.71745	7.60607	6.551	7.06828	7.37674	7.34213	6.8122	7.07192	7.1553	7.71561	6.81687	6.82891	7.38806	7.42026	7.3305	7.44409	7.42021		6.86148	6.95953	6.80135	6.87455	6.99867	7.07542	7.22926	7.21241	7.39827	1	0.988152	-0.0149115	AT1G03000	-	0.886401	-0.0309422	AT1G03000	-
AT1G03010		Phototropic-responsive NPH3 family protein	1905	1.64553	1.75762	1.75412	2.10683	1.73058	2.39988	2.6098	2.12297	1.64898	1.95691	2.16763	1.71531	1.93887	2.20796	2.32385	2.21691	2.32687	1.85836	2.27213	1.79404	2.73631	1.80067	1.87131	2.86867	2.7602	2.693	2.28673		1.71909	2.0791	2.12725	1.94662	2.15689	2.13405	2.26749	2.18022	2.57998	1	0.989188	0.0269488	AT1G03010	-	0.840313	-0.0854615	AT1G03010	-
AT1G03020		Thioredoxin superfamily protein	309	0	0	0	0	0	0	0	0	0	0	0	0	0	0	0.234513	0	0	0	0	0	0	0	0	0	0	0	0		0	0	0	0	0.078171	0	0	0	0	0	NA	NA	AT1G03020	-	NA	NA	AT1G03020	-
AT1G03022		unknown protein; Has 30201 Blast hits to 17322 proteins in 780 species: Archae - 12; Bacteria - 1396; Metazoa - 17338; Fungi - 3422; Plants - 5037; Viruses - 0; Other Eukaryotes - 2996 (source: NCBI BLink).	126	0	0	0	0	0	0	0	0	0	0	0	0	0	0	0	0	0	0	0	0	0	0	0	0	0	0	0		0	0	0	0	0	0	0	0	0	0	NA	NA	AT1G03022	-	NA	NA	AT1G03022	-
AT1G03030		P-loop containing nucleoside triphosphate hydrolases superfamily protein	906	13.8324	16.1929	14.7206	16.8554	18.4333	16.592	17.2159	16.0964	14.5289	15.6497	15.987	17.1208	16.3008	15.1958	18.674	17.0806	17.053	16.504	17.1783	16.6452	16.2534	16.3941	16.6369	15.9309	16.6764	16.4292	17.4671		14.9153	17.2936	15.9471	16.2525	16.7235	16.8792	16.6923	16.3206	16.8576	1	0.988492	-0.016398	AT1G03030	-	0.927742	-0.0274572	AT1G03030	-
AT1G03040		basic helix-loop-helix (bHLH) DNA-binding superfamily protein	908.361	29.6261	29.9275	29.2345	34.3165	31.7566	27.0173	30.3801	31.752	30.5542	31.6191	30.0044	32.4671	34.3013	30.9983	34.8946	35.1949	33.4753	31.6765	26.8918	28.7235	26.0204	29.7273	33.1321	29.6918	32.6497	31.6161	32.2891		29.596	31.0301	30.8954	31.3635	33.3981	33.4489	27.2119	30.8504	32.185	1	0.934953	-0.0386213	AT1G03040	-	0.600119	-0.0713012	AT1G03040	-
AT1G03050		ENTH/ANTH/VHS superfamily protein	1800	0.017562	0	0.043087	0	0.025106	0	0	0	0	0.022006	0	0.024952	0	0.024018	0	0	0	0	0.026373	0	0	0	0	0.032964	0	0.016632	0.030481		0.0202163	0.00836867	0	0.0156527	0.008006	0	0.008791	0.010988	0.0157043	0	NA	NA	AT1G03050	-	NA	NA	AT1G03050	-
AT1G03055		unknown protein; BEST Arabidopsis thaliana protein match is: unknown protein (TAIR:AT1G64680.1); Has 143 Blast hits to 143 proteins in 26 species: Archae - 0; Bacteria - 6; Metazoa - 0; Fungi - 0; Plants - 122; Viruses - 0; Other Eukaryotes - 15 (source: NCBI BLink).	699	0	0	0.241418	0.157015	0.759748	0.121181	0.195093	0.105473	0.09557	0	0.230805	0.090849	0.158424	0.175184	0	0	0	0.154404	0.405499	0.315467	0.078438	0	0.088396	0.061348	0.279971	0.086091	0.079071		0.0804727	0.345981	0.132045	0.107218	0.111203	0.051468	0.266468	0.0499147	0.148378	0	NA	NA	AT1G03055	-	NA	NA	AT1G03055	-
AT1G03060	SPI	Beige/BEACH domain ;WD domain, G-beta repeat protein	10806	15.803	18.3702	17.8026	15.6824	14.73	14.609	16.1079	14.8139	14.6304	14.0858	16.4841	15.6775	15.2049	16.5312	15.9492	16.8489	13.1302	14.9597	16.2673	18.8379	15.4011	16.2587	15.5359	16.5205	16.6256	16.135	16.3956		17.3253	15.0071	15.1841	15.4158	15.8951	14.9796	16.8354	16.105	16.3854	1	0.894996	0.0674435	AT1G03060	-	0.902641	0.0327601	AT1G03060	-
AT1G03070		Bax inhibitor-1 family protein	744	8.93276	9.78164	8.61862	6.12434	9.40124	8.99383	9.64359	5.99915	8.95507	6.23726	9.67129	7.07022	8.08804	10.7331	7.61806	9.17823	7.18701	9.76755	5.60691	6.34438	3.89846	8.11167	6.28871	8.4153	11.4954	10.5101	11.4088		9.11101	8.17314	8.19927	7.65959	8.81307	8.71093	5.28325	7.60523	11.1381	1	0.996646	-0.00579213	AT1G03070	-	0.803663	-0.126888	AT1G03070	-
AT1G03080		kinase interacting (KIP1-like) family protein	5202	34.7487	37.4495	39.0459	35.8735	35.6328	35.6656	36.7092	35.6558	33.8712	32.0186	36.8786	35.9691	37.7142	38.571	38.312	38.0786	35.9595	37.369	35.8423	38.4838	33.1077	35.9149	35.078	38.0005	39.9187	37.6271	39.4029		37.0814	35.724	35.4121	34.9554	38.1991	37.1357	35.8113	36.3311	38.9829	1	0.85869	0.0432217	AT1G03080	-	0.533548	-0.0572194	AT1G03080	-
AT1G03090	MCCA	methylcrotonyl-CoA carboxylase alpha chain, mitochondrial / 3-methylcrotonyl-CoA carboxylase 1 (MCCA)	2205	12.6618	11.6563	13.0604	13.2061	14.0364	14.2024	15.4122	17.42	16.3094	15.2968	15.0404	12.9007	15.2717	16.4997	14.7733	14.2041	13.6166	14.6603	12.081	15.8167	14.6653	17.6207	21.1993	19.3229	17.5613	17.8329	16.8561		12.4595	13.815	16.3805	14.4126	15.5149	14.1603	14.1877	19.381	17.4168	1	0.807105	0.0773638	AT1G03090	-	0.977319	0.00888059	AT1G03090	-
AT1G03100		Pentatricopeptide repeat (PPR) superfamily protein	2382	2.31819	2.56433	2.68725	3.002	2.64856	3.00642	2.97033	2.83979	2.57517	3.56575	3.41377	2.97348	3.17526	3.28301	2.85902	2.86319	3.10811	3.11029	2.9571	3.07339	2.86007	2.53872	2.67823	2.59323	2.61619	2.49045	2.26166		2.52326	2.88566	2.7951	3.31767	3.10576	3.0272	2.96352	2.60339	2.4561	1	0.974925	0.0375911	AT1G03100	-	0.714704	0.0956657	AT1G03100	-
AT1G03103		Bifunctional inhibitor/lipid-transfer protein/seed storage 2S albumin superfamily protein	516	0	0	0	0	0	0	0	0	0	0	0	0	0	0	0	0	0	0	0	0	0	0	0	0	0	0	0		0	0	0	0	0	0	0	0	0	0	NA	NA	AT1G03103	-	NA	NA	AT1G03103	-
AT1G03106		unknown protein; Has 35333 Blast hits to 34131 proteins in 2444 species: Archae - 798; Bacteria - 22429; Metazoa - 974; Fungi - 991; Plants - 531; Viruses - 0; Other Eukaryotes - 9610 (source: NCBI BLink).	198	0.997713	0	0	1.97023	0.840361	0.804184	1.27283	1.22206	0.530163	0	0	0.845669	0	0	0	0	0	0.66609	0	1.42071	0	0	1.18665	2.1619	1.57638	1.71651	0		0.332571	1.20493	1.00835	0.28189	0	0.22203	0.47357	1.11618	1.09763	0	NA	NA	AT1G03106	-	NA	NA	AT1G03106	-
AT1G03110	TRM82, AtTRM82	Transducin/WD40 repeat-like superfamily protein	1284	26.2499	24.6499	27.3457	23.7657	26.4664	24.4437	24.7055	23.0143	24.2169	26.6242	26.1342	26.3161	23.9376	25.8581	26.9285	25.7136	24.3424	24.618	24.8938	26.7837	26.3243	24.3157	23.3882	23.6732	25.9767	21.3578	22.3412		26.0818	24.8919	23.9789	26.3582	25.5747	24.8913	26.0006	23.7924	23.2252	1	0.97754	0.0196713	AT1G03110	-	0.635728	0.0636735	AT1G03110	-
AT1G03120	ATRAB28, RAB28	responsive to abscisic acid 28	549	0.695947	0.423497	0.112	0.438956	0.386967	0.372516	0.69594	0.390032	0.445416	0.098536	1.24046	0.270257	0.418216	0.487767	0.880081	0.997192	0.390275	0.507673	0.735762	0.952466	0.494029	0.54931	0.357244	0.602838	0.625917	0.511651	0.217196		0.410481	0.39948	0.510463	0.536418	0.595355	0.631713	0.727419	0.503131	0.451588	0	NA	NA	AT1G03120	-	NA	NA	AT1G03120	-
AT1G03130	PSAD-2	photosystem I subunit D-2	615	2.37262	2.03817	1.94962	1.59745	1.75602	1.65561	2.08783	1.62592	2.83217	2.22038	2.29122	1.58166	1.26494	1.67891	1.45562	2.43469	2.54222	1.90761	1.44502	1.55825	1.67558	2.1657	2.93184	1.61129	1.5302	2.15262	2.28999		2.12014	1.66969	2.18197	2.03109	1.46649	2.29484	1.55962	2.23628	1.99094	1	0.576093	-0.467318	AT1G03130	-	0.88251	-0.134416	AT1G03130	-
AT1G03140		splicing factor Prp18 family protein	1263	41.3423	41.274	40.8719	43.2284	47.3143	42.5314	46.0878	39.9501	46.6928	42.7307	43.6493	40.1105	44.8035	45.6035	43.1056	46.1397	42.831	43.3225	44.5526	43.8427	43.6191	43.0924	44.4223	46.096	43.821	44.4598	44.0687		41.1627	44.358	44.2436	42.1635	44.5042	44.0977	44.0048	44.5369	44.1165	1	0.996252	-0.00184205	AT1G03140	-	0.785522	-0.0363308	AT1G03140	-
AT1G03150		Acyl-CoA N-acyltransferases (NAT) superfamily protein	525	30.0174	31.2782	29.7024	38.0127	31.8938	41.3025	39.3614	34.4653	34.8788	31.7475	29.1839	36.5223	32.462	30.2883	35.9811	32.2039	35.1278	36.225	29.5578	35.4953	37.1778	34.8231	34.319	36.8979	33.7142	30.6795	35.8592		30.3327	37.0697	36.2352	32.4846	32.9105	34.5189	34.077	35.3467	33.4176	1	0.973942	-0.0317724	AT1G03150	-	0.894757	-0.0383896	AT1G03150	-
AT1G03160	FZL	FZO-like	2734.56	4.82149	5.10271	5.28096	5.55287	5.87457	5.37202	5.24472	5.07719	4.52673	5.11807	5.66309	5.49031	4.54081	5.2664	4.62543	5.47119	4.15755	4.74029	4.46283	5.17912	5.44446	5.1623	6.10058	5.03693	5.23559	5.05826	5.6369		5.06839	5.59982	4.94955	5.42382	4.81088	4.78968	5.0288	5.43327	5.31025	1	0.99458	0.00640381	AT1G03160	-	0.436862	0.129291	AT1G03160	-
AT1G03170		Protein of unknown function (DUF3049)	723	0.108458	0.137093	0	0.277917	0.157403	0.299898	0.122762	0.128964	0.231724	0.265148	0	0.160879	0.067423	0.076638	0.286098	0.076416	0.310069	0.203685	11.9486	15.19	17.3344	0.249878	0.116747	0.213463	0.08088	0.162889	0.097796		0.0818503	0.245073	0.16115	0.142009	0.143386	0.196723	14.8243	0.193363	0.113855	0	NA	NA	AT1G03170	-	NA	NA	AT1G03170	-
AT1G03180		unknown protein; Has 36 Blast hits to 36 proteins in 15 species: Archae - 0; Bacteria - 0; Metazoa - 3; Fungi - 0; Plants - 33; Viruses - 0; Other Eukaryotes - 0 (source: NCBI BLink).	775.731	7.1504	6.18967	7.63206	9.66432	8.33472	6.79891	6.44485	5.91277	8.10507	8.37332	7.20349	8.53667	7.58145	8.72376	8.0601	5.78559	7.50155	7.53776	6.89651	6.5968	8.41072	8.43588	7.67856	7.61784	8.56722	7.43133	7.59859		6.99071	8.26598	6.8209	8.03783	8.12177	6.94163	7.30134	7.91076	7.86571	1	0.783703	0.165967	AT1G03180	-	0.57641	0.164386	AT1G03180	-
AT1G03190	ATXPD, UVH6	RAD3-like DNA-binding helicase protein	2277	8.09014	7.40982	8.08342	8.35022	7.91285	5.45129	7.47931	6.97461	7.46578	7.10763	7.07223	7.52412	7.72847	7.46728	7.49727	7.81477	7.01407	7.33154	6.88096	8.13476	7.37511	7.81677	7.91616	7.43745	7.61599	7.07668	6.64474		7.86113	7.23812	7.30657	7.23466	7.56434	7.38679	7.46361	7.72346	7.11247	1	0.988376	0.0152442	AT1G03190	-	0.909985	-0.0282586	AT1G03190	-
AT1G03200		unknown protein; BEST Arabidopsis thaliana protein match is: unknown protein (TAIR:AT1G03240.1); Has 2 Blast hits to 2 proteins in 1 species: Archae - 0; Bacteria - 0; Metazoa - 0; Fungi - 0; Plants - 2; Viruses - 0; Other Eukaryotes - 0 (source: NCBI BLink).	126	13.968	11.6586	8.3139	9.00284	9.87425	7.72016	13.1303	18.1715	15.1097	6.74127	16.1675	0	12.0876	3.54557	4.12073	8.44681	13.5828	14.987	8.0917	13.6997	15.6442	12.4254	7.7528	12.2835	5.34598	14.7906	19.9098		11.3135	8.86575	15.4705	7.63626	6.58463	12.3389	12.4785	10.8206	13.3488	0	0.911216	-0.707118	AT1G03200	-	0.66014	-0.92564	AT1G03200	-
AT1G03210		Phenazine biosynthesis PhzC/PhzF protein	861	52.7313	53.6211	49.7593	56.3591	60.9978	56.5106	55.2485	54.9824	56.2009	53.0464	50.3788	51.9497	56.067	58.4551	56.9379	55.5583	51.1704	55.9207	52.2804	46.4239	50.569	53.1	53.1175	56.9847	54.9219	57.0708	55.0963		52.0372	57.9558	55.4773	51.7916	57.1533	54.2165	49.7578	54.4007	55.6963	1	0.895996	0.0461145	AT1G03210	-	0.845432	-0.0315531	AT1G03210	-
AT1G03220		Eukaryotic aspartyl protease family protein	1302	459.932	479.837	495.562	402.295	470.585	454.466	507.717	521.569	520.485	508.739	550.418	503.28	489.119	512.218	522.673	552.326	505.641	556.02	475.829	493.21	431.278	439.388	466.316	461.542	489.732	475.115	490.497		478.444	442.449	516.59	520.812	508.003	537.996	466.772	455.749	485.115	1	0.632938	-0.0833906	AT1G03220	-	0.852679	-0.0300056	AT1G03220	-
AT1G03230		Eukaryotic aspartyl protease family protein	1305	155.098	143.015	165.402	152.082	148.604	136.123	138.821	126.323	137.781	129.067	140.795	133.987	142.466	141.077	148.275	126.016	132.945	128.605	118.455	130.483	118.578	141.828	161.444	144.327	146.773	138.798	135.75		154.505	145.603	134.308	134.616	143.939	129.189	122.505	149.2	140.44	1	0.481863	0.0830059	AT1G03230	-	0.711316	0.0419578	AT1G03230	-
AT1G03240		unknown protein; BEST Arabidopsis thaliana protein match is: unknown protein (TAIR:AT1G03200.1); Has 2 Blast hits to 2 proteins in 1 species: Archae - 0; Bacteria - 0; Metazoa - 0; Fungi - 0; Plants - 2; Viruses - 0; Other Eukaryotes - 0 (source: NCBI BLink).	129	1.11744	0	0	1.21843	0	0	0	0	2.32456	0	0	0	0	0	0	0	0	0	0	0	1.00123	1.70405	0.922952	0	8.53872	1.28057	2.48872		0.37248	0.406143	0.774853	0	0	0	0.333743	0.875667	4.10267	0	NA	NA	AT1G03240	-	NA	NA	AT1G03240	-
AT1G03250		unknown protein; Has 89 Blast hits to 89 proteins in 31 species: Archae - 0; Bacteria - 0; Metazoa - 31; Fungi - 0; Plants - 48; Viruses - 0; Other Eukaryotes - 10 (source: NCBI BLink).	738.568	25.4338	24.3294	24.6298	24.1395	25.348	22.201	26.4594	24.8642	25.6634	22.2444	23.7999	25.8601	23.2319	26.6561	23.1905	22.6402	23.3889	23.7266	24.9213	26.4677	23.9399	23.5295	24.7901	25.551	24.547	24.052	24.7926		24.7977	23.8962	25.6623	23.9681	24.3595	23.2519	25.1096	24.6235	24.4639	1	0.956455	0.0373001	AT1G03250	-	0.881807	0.0342555	AT1G03250	-
AT1G03260		SNARE associated Golgi protein family	825	14.5503	17.8804	17.4329	16.1144	17.331	15.58	16.0355	15.9024	16.7631	16.2381	17.3267	16.0356	17.1654	14.4688	17.4434	14.9324	15.5736	12.9404	15.7071	15.6282	14.7621	17.0319	17.1375	18.8439	19.8902	14.2267	14.3454		16.6212	16.3418	16.2337	16.5335	16.3592	14.4821	15.3658	17.6711	16.1541	1	0.825238	0.117105	AT1G03260	-	0.50106	0.147335	AT1G03260	-
AT1G03270		CBS domain-containing protein with a domain of unknown function (DUF21)	1500	3.36843	3.86937	3.47309	2.46689	2.99438	2.83561	2.60015	2.45668	3.14615	2.91469	3.04685	3.31617	2.84806	2.75886	2.89425	3.38413	3.10628	2.53405	3.44609	3.28808	2.52164	2.88861	2.84005	2.8533	2.42534	2.83802	2.84447		3.5703	2.76563	2.73433	3.09257	2.83372	3.00815	3.08527	2.86065	2.70261	1	0.968568	-0.0535261	AT1G03270	-	0.925882	0.0450509	AT1G03270	-
AT1G03280		Transcription factor TFIIE, alpha subunit	1440	23.7465	24.4053	23.0945	27.2456	25.4474	26.9292	26.3538	26.0683	24.5268	23.0096	25.1112	26.9221	26.1414	26.7128	26.1852	25.0035	26.486	26.026	24.271	26.7443	24.772	24.94	25.9375	26.9018	27.1218	24.9981	24.8772		23.7488	26.5407	25.6496	25.0143	26.3465	25.8385	25.2624	25.9264	25.6657	1	0.988492	0.0103838	AT1G03280	-	0.887829	-0.0241312	AT1G03280	-
AT1G03290		unknown protein; BEST Arabidopsis thaliana protein match is: unknown protein (TAIR:AT4G02880.2); Has 13587 Blast hits to 10183 proteins in 1114 species: Archae - 257; Bacteria - 2402; Metazoa - 5637; Fungi - 960; Plants - 675; Viruses - 54; Other Eukaryotes - 3602 (source: NCBI BLink).	1716	13.9208	17.3724	16.4836	16.8771	17.9214	17.7606	17.6117	18.4867	16.9447	14.285	16.0535	18.1908	17.6826	18.4717	18.4066	18.1331	16.5528	17.2874	15.1579	16.8223	15.6672	16.917	19.016	19.8823	20.5082	19.283	17.6393		15.9256	17.5197	17.681	16.1764	18.187	17.3244	15.8825	18.6051	19.1435	1	0.883968	0.0633645	AT1G03290	-	0.763468	-0.0570905	AT1G03290	-
AT1G03300	ATDUF1, DUF1	DOMAIN OF UNKNOWN FUNCTION 724 1	2013	1.54769	1.20718	1.61809	1.69148	1.13426	1.90094	1.53339	1.70555	1.22396	1.45385	1.45795	1.4671	1.77881	1.82623	1.38089	0.925621	1.79908	1.58061	1.07285	1.59476	1.53034	1.23439	1.16053	1.47137	1.10944	1.51713	1.41769		1.45765	1.57556	1.48763	1.45963	1.66198	1.4351	1.39932	1.28876	1.34809	1	0.903776	0.168333	AT1G03300	-	0.951083	0.0495984	AT1G03300	-
AT1G03310	ATISA2, ISA2, DBE1, BE2	debranching enzyme 1	2649	3.06636	2.96445	3.67709	3.83325	3.10838	4.26172	3.1886	3.26058	3.04939	3.04043	3.63388	3.57428	3.32867	3.43596	3.89843	3.6842	3.12168	3.48743	3.41071	3.89961	3.9213	3.83283	3.91704	3.84438	3.72233	3.89647	4.15515		3.23597	3.73445	3.16619	3.4162	3.55435	3.4311	3.74387	3.86475	3.92465	1	0.968521	0.0392201	AT1G03310	-	0.99757	-0.00117541	AT1G03310	-
AT1G03320		unknown protein; Has 1038 Blast hits to 683 proteins in 112 species: Archae - 4; Bacteria - 14; Metazoa - 318; Fungi - 117; Plants - 86; Viruses - 8; Other Eukaryotes - 491 (source: NCBI BLink).	663	0.052196	0	0	0.089292	0	0	0.057113	0	0	0	0	0	0	0	0	0	0	0	0	0	0.045656	0.039408	0	0	0	0	0		0.0173987	0.029764	0.0190377	0	0	0	0.0152187	0.013136	0	0	NA	NA	AT1G03320	-	NA	NA	AT1G03320	-
AT1G03330		Small nuclear ribonucleoprotein family protein	282	105.825	93.7847	100.182	107.233	116.516	103.057	108.032	89.2831	107.749	116.947	96.9627	114.045	98.9411	104.364	105.099	91.5342	97.9334	100.514	120.795	111.057	105.867	104.466	108.978	97.4877	101.719	99.9964	99.549		99.9306	108.935	101.688	109.318	102.801	96.6605	112.573	103.644	100.421	1	0.993499	0.010896	AT1G03330	-	0.632042	0.113788	AT1G03330	-
AT1G03340		unknown protein; BEST Arabidopsis thaliana protein match is: unknown protein (TAIR:AT4G02920.1); Has 44 Blast hits to 41 proteins in 13 species: Archae - 0; Bacteria - 1; Metazoa - 0; Fungi - 0; Plants - 43; Viruses - 0; Other Eukaryotes - 0 (source: NCBI BLink).	1158	0.82881	1.10199	0.936359	1.49956	1.86987	1.5676	1.54378	1.92195	1.2445	1.47708	1.60345	1.489	1.24875	0.916586	1.33004	2.16361	2.04109	1.51888	1.42097	2.08356	1.3694	1.33449	0.978882	1.21368	1.90755	1.13122	1.61919		0.95572	1.64568	1.57008	1.52318	1.16513	1.90786	1.62464	1.17568	1.55265	1	0.263014	-0.477469	AT1G03340	-	0.724641	-0.192405	AT1G03340	-
AT1G03350		BSD domain-containing protein	1413	46.498	44.5784	45.3476	49.1765	50.1191	50.1237	50.8753	50.6248	49.0619	47.0119	46.8826	45.9805	53.1831	52.8125	53.6557	53.3903	52.6366	52.9679	48.287	50.06	49.5419	55.7333	50.2333	53.26	49.4513	50.0835	54.8227		45.4747	49.8064	50.1873	46.625	53.2171	52.9983	49.2963	53.0755	51.4525	1	0.994418	-0.00383092	AT1G03350	-	0.0552458	-0.124353	AT1G03350	-
AT1G03360	ATRRP4, RRP4	ribosomal RNA processing 4	969	31.1071	27.3375	27.3783	25.6445	26.4443	23.866	26.0346	24.6366	29.0145	30.5528	27.0238	28.088	26.3121	22.1909	28.6481	25.7151	28.5492	28.5527	26.3449	27.6844	25.9505	26.596	25.3764	23.4152	21.9454	25.5826	23.2167		28.6076	25.3183	26.5619	28.5549	25.717	27.6057	26.6599	25.1292	23.5816	1	0.856414	-0.0886597	AT1G03360	-	0.918135	0.03282	AT1G03360	-
AT1G03365		RING/U-box superfamily protein	2472	7.57494	8.58812	8.44379	9.16873	9.19605	8.63069	9.46173	8.98825	8.97044	8.075	9.60809	9.95734	9.19013	9.39436	9.2876	9.43763	9.04485	9.54807	7.99372	9.80108	8.68625	8.5464	9.44745	9.26294	9.08613	8.83459	9.30361		8.20228	8.99849	9.14014	9.21348	9.2907	9.34352	8.82702	9.0856	9.07478	1	0.994791	0.00416706	AT1G03365	-	0.977298	-0.00854746	AT1G03365	-
AT1G03370		C2 calcium/lipid-binding and GRAM domain containing protein	3063	17.5625	18.0434	18.555	16.1468	17.8359	15.9536	18.3415	17.5142	16.6574	16.4155	16.9859	16.9226	17.1234	17.8964	17.4952	17.6888	17.3379	17.7786	16.4666	18.0293	16.1356	16.2362	17.5053	17.8009	18.1775	17.9788	18.1468		18.0536	16.6454	17.5044	16.7747	17.505	17.6018	16.8772	17.1808	18.101	1	0.99511	-0.00280891	AT1G03370	-	0.674011	-0.049647	AT1G03370	-
AT1G03380	ATATG18G, ATG18G	homolog of yeast autophagy 18 (ATG18) G	2880	18.7707	19.7974	21.1421	19.712	20.7541	21.314	21.7639	22.5443	20.9317	20.8442	23.0482	21.2794	20.3527	22.0894	21.6771	21.0694	19.3702	22.7559	21.9439	23.3976	18.9137	21.3181	23.4537	23.8443	22.1203	23.547	23.1126		19.9034	20.5934	21.7466	21.7239	21.3731	21.0652	21.4184	22.872	22.9266	1	0.987474	0.0131606	AT1G03380	-	0.859415	0.0292147	AT1G03380	-
AT1G03390		HXXXD-type acyl-transferase family protein	1386	0	0	0	0	0	0	0	0	0	0	0	0	0	0	0	0	0	0	0	0	0	0	0	0	0	0	0		0	0	0	0	0	0	0	0	0	0	NA	NA	AT1G03390	-	NA	NA	AT1G03390	-
AT1G03400		2-oxoglutarate (2OG) and Fe(II)-dependent oxygenase superfamily protein	1056	0.904985	1.20637	0.956311	0.842695	0.519165	0.758083	0.932471	0.83261	0.881734	1.01725	0.581985	0.848764	0.710682	0.60112	0.839563	0.8509	0.837275	0.675108	0.902999	0.845661	0.564753	0.880685	1.04459	0.90849	0.834431	0.69777	0.594034		1.02256	0.706648	0.882272	0.816	0.717122	0.787761	0.771138	0.944588	0.708745	1	0.967686	-0.122895	AT1G03400	-	0.997423	0.00500889	AT1G03400	-
AT1G03410	2A6	2-oxoglutarate (2OG) and Fe(II)-dependent oxygenase superfamily protein	1197	4.19993	4.35888	3.87321	5.53839	6.36344	6.07615	5.19867	5.9181	5.70237	6.55299	5.25565	4.66278	5.32922	5.93858	5.44059	8.04107	6.02037	7.454	5.04429	5.87546	4.49825	6.25632	5.45271	5.62399	6.44893	6.72213	6.47694		4.14401	5.99266	5.60638	5.49047	5.56946	7.17181	5.13933	5.77767	6.54933	1	0.278099	-0.273848	AT1G03410	-	0.146981	-0.282598	AT1G03410	-
AT1G03430	AHP5	histidine-containing phosphotransfer factor 5	474	17.8147	20.0729	22.8868	22.3843	25.0084	17.2904	20.4993	22.6681	18.4293	17.451	15.4855	21.8352	20.2556	19.7131	23.4109	16.7801	20.1412	20.2632	17.3769	19.5146	18.2672	18.8097	22.2991	21.0884	19.9813	19.7353	23.1916		20.2581	21.561	20.5322	18.2572	21.1265	19.0615	18.3862	20.7324	20.9694	1	0.847062	0.116542	AT1G03430	-	0.96083	-0.0229671	AT1G03430	-
AT1G03440		Leucine-rich repeat (LRR) family protein	1194	4.82253	6.25534	6.68957	5.86848	5.28046	5.07297	4.49095	5.77281	4.65804	5.40806	5.65819	5.70165	5.74887	4.41373	5.59726	5.03433	5.7288	4.24162	4.41335	4.55917	2.86696	5.14557	4.00359	4.06927	3.68284	4.53666	4.53332		5.92248	5.4073	4.97393	5.5893	5.25329	5.00158	3.94649	4.40614	4.25094	1	0.988492	0.0260457	AT1G03440	-	0.705787	0.116168	AT1G03440	-
AT1G03445	BSU1	Serine/threonine protein phosphatase family protein	2382	0.295015	0.340616	0.150833	0.264397	0.197649	0.365938	0.116235	0.153182	0.233123	0.19489	0.110594	0.305127	0.211235	0.31331	0.214229	0.191024	0.222515	0.197691	0.186205	0.086634	0.21546	0.081312	0.464779	0.186953	0.132939	0.160762	0.267941		0.262155	0.275995	0.167513	0.203537	0.246258	0.203743	0.162766	0.244348	0.187214	0	0.968521	0.171902	AT1G03445	-	0.966424	-0.0727032	AT1G03445	-
AT1G03457		RNA-binding (RRM/RBD/RNP motifs) family protein	1295.29	11.9552	11.8571	11.7092	11.2926	15.5766	13.1102	11.704	14.9224	13.3595	13.7133	15.1707	14.007	12.8817	12.6523	14.3707	14.6174	12.5928	11.9773	20.628	22.6703	21.9011	13.8853	14.7861	15.2324	14.9196	13.4696	12.1585		11.8405	13.3265	13.3286	14.297	13.3016	13.0625	21.7331	14.6346	13.5159	1	0.99511	0.00403069	AT1G03457	-	0.582423	0.0874176	AT1G03457	-
AT1G03470		Kinase interacting (KIP1-like) family protein	810	5.377	5.30382	7.72898	6.1465	6.84293	7.74672	6.44612	6.0797	7.03062	6.56398	6.95375	8.21949	4.87446	6.17101	7.96273	8.16938	7.26167	6.23128	4.82701	6.94874	4.50006	6.20159	5.85464	6.15493	5.63172	5.62966	6.49854		6.1366	6.91205	6.51881	7.24574	6.33607	7.22078	5.42527	6.07039	5.91997	1	0.89971	-0.137001	AT1G03470	-	0.984688	0.0154504	AT1G03470	-
AT1G03475	LIN2, HEMF1, ATCPO-I	Coproporphyrinogen III oxidase	1161	28.1907	28.2885	27.5721	28.4626	26.1133	24.1242	26.4469	24.3886	25.4797	28.7231	27.6063	28.1629	26.0227	27.4032	26.4809	28.2659	25.1103	28.6478	28.4425	29.2913	28.6985	26.9149	27.448	33.2751	27.6584	27.9555	26.3806		28.0171	26.2334	25.4384	28.1641	26.6356	27.3413	28.8108	29.2127	27.3315	1	0.932591	-0.0403904	AT1G03475	-	0.873379	0.0312774	AT1G03475	-
AT1G03490	ANAC006, NAC006	NAC domain containing protein 6	846	0	0	0	0	0	0	0	0	0	0	0	0	0	0	0	0	0	0	0	0	0	0	0	0	0	0	0		0	0	0	0	0	0	0	0	0	0	NA	NA	AT1G03490	-	NA	NA	AT1G03490	-
AT1G03495		HXXXD-type acyl-transferase family protein	1398	0.075545	0.068528	0	0.114532	0	0.114883	0	0.067334	0.058621	0.069185	0.148571	0.119911	0	0.038388	0	0	0.032879	0.038642	0	0.096267	0.024343	0.08305	0	0.026809	0	0	0		0.0480243	0.0764717	0.041985	0.112556	0.012796	0.0238403	0.0402033	0.0366197	0	0	NA	NA	AT1G03495	-	NA	NA	AT1G03495	-
AT1G03510		Tetratricopeptide repeat (TPR)-like superfamily protein	1290	1.05744	1.13747	1.10317	1.29378	1.62853	1.30031	1.23846	1.07126	1.2525	1.09433	1.67748	1.40215	0.871031	2.09672	1.47168	1.28008	1.51959	0.788475	0.964263	0.892551	1.46572	1.4142	1.43093	1.82834	1.01384	1.08225	1.2478		1.09936	1.40754	1.18741	1.39132	1.47981	1.19605	1.10751	1.55782	1.11463	1	0.938456	0.182554	AT1G03510	-	0.844317	0.17384	AT1G03510	-
AT1G03520		Core-2/I-branching beta-1,6-N-acetylglucosaminyltransferase family protein	1225.18	10.1032	9.42384	9.06312	10.7565	9.9038	10.9746	9.18949	9.73987	10.0376	10.2894	8.65099	10.7686	8.41434	8.35396	9.32598	10.3022	9.11023	9.79178	19.4872	18.5104	19.53	12.2077	13.3968	13.0397	10.4196	10.7692	9.291		9.53005	10.545	9.65565	9.903	8.69809	9.73474	19.1759	12.8814	10.1599	1	0.79991	-0.113888	AT1G03520	-	0.948794	0.0243461	AT1G03520	-
AT1G03530	ATNAF1, NAF1	nuclear assembly factor 1	2406	18.1354	15.8676	16.9432	17.0531	16.084	15.8504	16.0617	15.4443	17.1181	17.4401	16.2325	16.9325	16.5882	16.5524	15.8717	17.0011	17.2411	15.9038	17.3341	17.1795	16.2335	15.5962	14.296	15.488	16.5088	13.7452	14.8607		16.9821	16.3292	16.208	16.8684	16.3374	16.7153	16.9157	15.1267	15.0382	1	0.87277	-0.0464958	AT1G03530	-	0.946383	-0.0129091	AT1G03530	-
AT1G03540		Pentatricopeptide repeat (PPR-like) superfamily protein	1830	1.66817	1.83722	1.42388	2.00058	1.43812	1.5186	1.61851	1.71129	1.72654	1.49941	1.37456	2.22124	1.56788	2.15924	1.75651	1.83092	2.0064	1.84272	1.97242	2.37949	1.81786	2.16407	1.71158	1.79204	2.06307	1.98511	1.41563		1.64309	1.65243	1.68545	1.6984	1.82788	1.89335	2.05659	1.88923	1.82127	1	0.976119	-0.0539454	AT1G03540	-	0.714979	-0.141982	AT1G03540	-
AT1G03550		Secretory carrier membrane protein (SCAMP) family protein	852	14.5603	17.3635	13.7115	18.6687	21.7976	20.3846	19.2486	21.6547	16.9704	18.5143	20.5008	21.1188	17.818	19.6655	19.2037	18.6903	18.0009	19.9889	18.0174	19.4576	16.5732	18.3252	18.5184	18.3897	22.0136	20.1716	17.6897		15.2118	20.2836	19.2912	20.0446	18.8957	18.8934	18.0161	18.4111	19.9583	1	0.999912	-0.000116567	AT1G03550	-	0.759189	0.0677682	AT1G03550	-
AT1G03560		Pentatricopeptide repeat (PPR-like) superfamily protein	1983	7.02429	6.72284	5.77084	6.76992	6.70212	6.14137	6.9717	6.81246	6.35596	6.21248	7.3162	6.23233	7.17927	7.18676	7.78636	7.24196	6.98594	6.28407	7.24185	7.60561	6.24309	6.4291	6.45113	6.44705	6.80645	7.04596	7.25823		6.50599	6.5378	6.71337	6.587	7.38413	6.83732	7.03018	6.44243	7.03688	1	0.825269	0.0874751	AT1G03560	-	0.899557	-0.0339586	AT1G03560	-
AT1G03590		Protein phosphatase 2C family protein	1389	26.4196	24.4965	26.51	24.4761	25.1942	23.8995	22.4509	21.7222	22.634	22.5798	23.8969	22.0879	24.4485	22.8907	22.4901	21.4304	21.7385	20.6477	20.0738	18.9243	22.4989	23.728	23.0924	21.4134	22.4027	23.0164	22.2808		25.8087	24.5233	22.269	22.8549	23.2764	21.2722	20.499	22.7446	22.5666	1	0.703091	0.0810235	AT1G03590	-	0.543875	0.073872	AT1G03590	-
AT1G03600	PSB27	photosystem II family protein	525	1.78123	1.97087	2.5144	2.63129	2.37187	1.87765	1.98645	2.95511	4.01393	2.59019	1.93039	2.17424	2.79719	2.85786	3.13435	2.01335	0.892281	1.82458	2.48193	3.46518	3.63224	3.08541	3.77163	3.70435	3.29733	3.14826	1.8902		2.08883	2.2936	2.98516	2.23161	2.9298	1.57674	3.19312	3.52046	2.7786	1	0.463858	0.633733	AT1G03600	-	0.606272	0.392978	AT1G03600	-
AT1G03610		Protein of unknown function (DUF789)	927	7.5572	7.45968	9.53313	8.37467	9.17186	7.3545	9.81176	9.70368	10.5183	8.1184	11.9098	10.7306	9.30284	7.14324	8.58823	8.08974	7.70425	10.2095	12.9708	13.5666	12.9946	9.75119	12.8591	8.93689	12.616	10.861	10.0926		8.18334	8.30034	10.0112	10.2529	8.34477	8.66783	13.1773	10.5157	11.1899	1	0.969472	-0.0541182	AT1G03610	-	0.616388	0.153862	AT1G03610	-
AT1G03620		ELMO/CED-12 family protein	798	1.04948	0.414539	0.904152	0.789077	0.939978	1.53868	1.23567	2.3521	1.29457	0.272894	0.600362	1.11068	0.946812	1.69567	1.09695	1.50987	1.105	1.13354	0.92832	0.587898	1.02852	0.715193	1.625	0.64523	0.72789	0.701593	0.692749		0.78939	1.08925	1.62745	0.661312	1.24648	1.24947	0.848246	0.995141	0.707411	1	0.993499	-0.0367935	AT1G03620	-	0.237259	-0.736893	AT1G03620	-
AT1G03630	POR C, PORC	protochlorophyllide oxidoreductase C	1200	0.131638	0.205752	0.168578	0.082218	0.047146	0.09113	0.147586	0.080403	0.177587	0.368838	0.177376	0	0	0.18482	0.069718	0.046488	0.119136	0.079089	0.246031	0.26447	0.410972	0.176311	0.339564	0.285707	0.193074	0.252192	0.148288		0.168656	0.073498	0.135192	0.182071	0.084846	0.081571	0.307158	0.267194	0.197851	0	NA	NA	AT1G03630	-	NA	NA	AT1G03630	-
AT1G03650		Acyl-CoA N-acyltransferases (NAT) superfamily protein	477	4.92009	3.79488	5.77402	4.15974	2.9133	4.62084	5.96373	6.06875	6.70449	4.46708	3.38865	4.24745	3.5951	3.59803	3.49531	3.05732	4.03675	4.33082	5.02914	3.8158	4.71821	5.91904	4.61506	3.29353	5.79149	4.57021	4.74413		4.82966	3.89796	6.24566	4.03439	3.56281	3.8083	4.52105	4.60921	5.03528	1	0.981895	-0.0633344	AT1G03650	-	0.920825	0.0802973	AT1G03650	-
AT1G03660		Ankyrin-repeat containing protein	324	5.12749	5.5225	5.02423	5.94831	10.4551	8.09807	6.6086	6.43333	5.06783	8.87459	5.49321	5.18197	5.75601	5.64846	4.02983	7.54744	3.9428	6.88293	5.2074	5.48669	3.26487	5.77178	6.64138	5.96387	8.30794	6.86604	6.34381		5.22474	8.16716	6.03659	6.51659	5.14477	6.12439	4.65299	6.12568	7.1726	1	0.925128	-0.193515	AT1G03660	-	0.953953	0.0614545	AT1G03660	-
AT1G03670		ankyrin repeat family protein	1851	0	0	0	0	0	0	0	0	0	0	0	0	0	0	0	0	0	0	0	0	0	0	0	0.043076	0	0	0		0	0	0	0	0	0	0	0.0143587	0	0	NA	NA	AT1G03670	-	NA	NA	AT1G03670	-
AT1G03680	ATHM1, TRX-M1, ATM1, THM1	thioredoxin M-type 1	540	14.6773	14.2212	12.6417	14.2435	13.9349	14.0364	17.1593	13.1176	13.5112	14.6318	12.089	17.8486	13.8978	12.4489	15.0392	14.5464	11.2818	13.6413	17.2814	18.3573	16.1447	15.1918	17.0625	19.1976	16.0164	14.1789	12.4645		13.8467	14.0716	14.596	14.8565	13.7953	13.1565	17.2611	17.1506	14.2199	1	0.993369	0.0170475	AT1G03680	-	0.719626	0.11749	AT1G03680	-
AT1G03687		DTW domain-containing protein	1146	10.5921	8.42695	10.0085	9.76851	10.5983	9.96662	10.3797	9.92465	10.6891	9.0581	8.13445	11.4844	9.69945	9.25414	10.3435	10.5669	10.5723	10.6947	11.1034	9.7835	9.75735	9.406	10.2373	10.1521	8.75411	9.24368	9.35755		9.67585	10.1111	10.3311	9.55898	9.7657	10.6113	10.2148	9.9318	9.11845	1	0.816499	-0.099874	AT1G03687	-	0.530327	-0.115982	AT1G03687	-
AT1G03700		Uncharacterised protein family (UPF0497)	495	16.0462	13.6693	15.326	11.955	14.6004	16.3368	12.195	18.9621	19.3132	15.3327	17.6727	15.9725	9.34279	11.0219	10.3504	19.6314	17.868	21.0851	15.2378	9.54199	11.1109	8.40863	7.80218	9.17699	11.2021	13.1752	13.6325		15.0138	14.2974	16.8234	16.326	10.2384	19.5282	11.9636	8.4626	12.6699	1	5.72196e-05	-0.63051	AT1G03700	-	0.649171	-0.145127	AT1G03700	-
AT1G03710		Cystatin/monellin superfamily protein	609	0.672952	0.087461	0.090947	0.179829	0.30908	0.3943	0.238437	0.41066	0.295166	0.335518	0.126696	0.105974	0.258326	0.196146	0.151841	0	0	0	0.518929	0.507505	0.179657	0.208103	0.098651	0.207536	0.409047	0.279967	0.185264		0.283787	0.294403	0.314754	0.189396	0.202104	0	0.40203	0.17143	0.291426	0	NA	NA	AT1G03710	-	NA	NA	AT1G03710	-
AT1G03720		Cysteine proteinases superfamily protein	825	0	0	0	0	0	0	0	0	0	0	0	0	0	0	0	0	0	0	0	0	0	0	0	0	0	0	0		0	0	0	0	0	0	0	0	0	0	NA	NA	AT1G03720	-	NA	NA	AT1G03720	-
AT1G03730		unknown protein; BEST Arabidopsis thaliana protein match is: unknown protein (TAIR:AT4G03600.1); Has 50 Blast hits to 50 proteins in 10 species: Archae - 0; Bacteria - 0; Metazoa - 0; Fungi - 0; Plants - 50; Viruses - 0; Other Eukaryotes - 0 (source: NCBI BLink).	504	12.4252	15.7944	14.2979	15.1609	15.4981	17.0732	14.5185	16.7296	13.7395	15.4468	14.1606	19.0146	17.405	15.3678	19.981	17.3306	21.8703	20.9636	12.6922	17.4656	18.4841	15.6665	16.0298	21.0064	16.2331	14.5847	17.0591		14.1725	15.9107	14.9959	16.2073	17.5846	20.0548	16.214	17.5676	15.959	1	0.796391	-0.131916	AT1G03730	-	0.345772	-0.190563	AT1G03730	-
AT1G03740		Protein kinase superfamily protein	2223	31.4645	33.9682	32.965	31.4333	37.5489	36.8548	36.1822	39.8701	35.9657	30.5584	34.7136	34.2492	37.1805	38.6403	39.0337	42.1429	41.4474	39.0227	28.6539	33.3138	29.8926	37.9349	37.7598	41.3981	40.3773	40.1126	41.9786		32.7992	35.279	37.3393	33.1737	38.2848	40.871	30.6201	39.0309	40.8228	1	0.746504	-0.0606771	AT1G03740	-	7.49572e-05	-0.206337	AT1G03740	-
AT1G03750	CHR9	switch 2	2589	3.45551	3.72815	4.16884	4.41514	4.98165	5.28864	4.84191	4.31819	4.15469	4.15185	3.90294	4.13558	4.70294	5.16447	4.35899	3.99689	4.87224	3.89875	4.53069	4.30441	4.38936	4.01068	4.89826	4.80716	4.85938	4.15859	5.00291		3.78417	4.89514	4.43826	4.06346	4.74213	4.25596	4.40815	4.57203	4.67363	1	0.711448	0.114798	AT1G03750	-	0.884836	-0.0387355	AT1G03750	-
AT1G03760		Prefoldin chaperone subunit family protein	1176	10.6221	8.42321	8.80545	9.09759	10.5703	7.98902	9.43435	9.29582	8.46613	10.2031	10.3264	9.92775	7.7908	9.46322	10.4594	8.92228	10.72	9.63746	10.3596	9.43726	8.43969	8.80759	8.75608	9.41425	9.08993	9.13965	8.64984		9.28359	9.21897	9.06543	10.1524	9.23781	9.75991	9.41218	8.99264	8.95981	1	0.917332	-0.0718719	AT1G03760	-	0.857336	0.0511981	AT1G03760	-
AT1G03770	ATRING1B, RING1B	RING 1B	1387.13	7.55039	9.30985	7.58209	8.26429	8.77614	6.78502	8.69744	8.24715	7.89287	8.66668	8.18751	7.83511	8.60079	8.84065	7.61443	8.72231	9.03401	7.41965	9.63519	10.5764	10.2599	8.01807	8.2099	8.91212	10.5914	8.95877	9.07031		8.14744	7.94182	8.27915	8.22977	8.35196	8.39199	10.1572	8.38003	9.54016	1	0.989864	-0.0149159	AT1G03770	-	0.957492	-0.0179412	AT1G03770	-
AT1G03780	TPX2	targeting protein for XKLP2	2273.83	12.1323	12.4258	13.0378	12.5114	13.6946	11.4846	11.5423	10.6645	11.9738	11.0375	12.1443	12.6354	10.5864	12.3479	12.5555	10.5364	10.8843	10.6946	10.7298	11.5328	11.1743	11.1973	11.5765	10.6641	10.808	10.2373	11.2295		12.532	12.5635	11.3935	11.9391	11.8299	10.7051	11.1456	11.146	10.7583	1	0.64946	0.0952018	AT1G03780	-	0.3738	0.103354	AT1G03780	-
AT1G03790	SOM	Zinc finger C-x8-C-x5-C-x3-H type family protein	1182	0.436294	0	0.621523	1.73003	0.419174	0.118448	0.047241	0.360016	0.133973	0.102299	1.47966	0	0.358486	0.173776	0.090647	0	0.155476	0.384922	0.853454	0.19282	0.577332	0.06171	0.311966	0.123746	0	0.080629	0.145463		0.352606	0.755884	0.18041	0.52732	0.207636	0.180133	0.541202	0.165807	0.075364	0	NA	NA	AT1G03790	-	NA	NA	AT1G03790	-
AT1G03800	ERF10, ATERF10	ERF domain protein 10	738	0.55087	0.330451	0.171288	0.685336	0.585298	0.251046	0.099605	0.422559	0.276883	0.423336	0.15766	0.267347	0.600358	0.498613	0.287209	0.368763	0.398192	0.434305	0.589358	0.423666	0.714777	0.393601	0.281074	0.469822	0.327081	0.34843	0.34354		0.35087	0.507227	0.266349	0.282781	0.46206	0.40042	0.575934	0.381499	0.339684	0	0.993499	0.0630724	AT1G03800	-	0.772751	-0.384464	AT1G03800	-
AT1G03810		Nucleic acid-binding, OB-fold-like protein	432	0	0	0	0	0	0	0	0	0	0	0	0	0	0	0	0	0	0	0	0	0	0	0	0	0	0	0		0	0	0	0	0	0	0	0	0	0	NA	NA	AT1G03810	-	NA	NA	AT1G03810	-
AT1G03820		unknown protein; FUNCTIONS IN: molecular_function unknown; INVOLVED IN: biological_process unknown; LOCATED IN: endomembrane system; EXPRESSED IN: 21 plant structures; EXPRESSED DURING: 13 growth stages; Has 1345 Blast hits to 1122 proteins in 102 species: Archae - 2; Bacteria - 28; Metazoa - 28; Fungi - 30; Plants - 109; Viruses - 0; Other Eukaryotes - 1148 (source: NCBI BLink).	669	9.08614	11.5288	11.4829	8.65173	7.87133	7.09178	6.95145	9.58663	7.65445	11.5249	11.1309	9.85931	10.3465	11.037	9.78794	12.7884	9.39653	10.3913	12.9144	11.2468	9.64548	8.31966	7.49035	8.35032	8.74972	8.13984	7.58682		10.6993	7.87161	8.06418	10.8384	10.3905	10.8587	11.2689	8.05344	8.15879	1	0.964673	-0.0451078	AT1G03820	-	0.977298	0.0135775	AT1G03820	-
AT1G03830		guanylate-binding family protein	3042	6.83453	6.59743	7.63193	7.55109	6.58083	6.36638	7.76447	7.15051	7.35853	6.61457	7.76453	7.49766	6.59989	7.25799	7.22097	6.58492	6.26921	6.39185	7.42888	7.54379	6.94967	6.82213	6.94861	6.78114	7.12565	5.75749	5.99111		7.0213	6.83277	7.4245	7.29225	7.02628	6.41533	7.30745	6.85063	6.29142	1	0.689756	0.0894559	AT1G03830	-	0.227996	0.124244	AT1G03830	-
AT1G03840	MGP	C2H2 and C2HC zinc fingers superfamily protein	1521	20.7772	22.5701	20.5168	21.4156	19.2214	17.4574	19.0636	20.369	20.5871	18.5916	19.547	22.3755	18.4226	19.9416	19.9833	19.617	21.7951	19.4116	16.2511	16.8547	15.861	17.309	17.37	18.9598	20.064	19.2998	19.659		21.288	19.3648	20.0066	20.1714	19.4492	20.2746	16.3223	17.8796	19.6743	1	0.874892	-0.0610387	AT1G03840	-	0.961719	-0.0128921	AT1G03840	-
AT1G03850		Glutaredoxin family protein	453.051	130.917	153.394	129.113	62.5068	78.3037	65.0292	149.592	199.518	188.889	149.995	139.188	156.171	76.0736	90.2121	78.0322	125.242	128.418	129.933	149.537	136.873	165.446	90.3573	96.0635	111.475	115.505	122.499	130.061		137.808	68.6132	179.333	148.451	81.4393	127.864	150.619	99.2986	122.688	1	2.85776e-13	-0.447519	AT1G03850	-	0.0319549	0.175525	AT1G03850	-
AT1G03860	ATPHB2, PHB2	prohibitin 2	818.33	144.511	140.835	139.767	133.712	131.968	124.126	129.576	129.589	143.082	144.013	139.784	133.587	136.146	130.714	119.083	130.218	125.545	133.79	137.785	134.448	136.822	136.56	138.122	126.277	123.692	130.368	119.932		141.704	129.935	134.082	139.128	128.648	129.851	136.352	133.653	124.664	1	0.968568	-0.0304124	AT1G03860	-	0.731142	0.066233	AT1G03860	-
AT1G03870	FLA9	FASCICLIN-like arabinoogalactan 9	744	768.197	757.54	779.318	744.173	687.829	736.454	642.926	575.448	602.363	612.841	653.623	608.726	659.64	668.041	683.44	647.882	642.476	635.487	542.939	524.38	576.214	594.208	563.549	581.614	637.839	613.915	628.501		768.352	722.819	606.912	625.063	670.374	641.948	547.844	579.79	626.752	1	0.965608	0.0197829	AT1G03870	-	0.852352	-0.0250302	AT1G03870	-
AT1G03880	CRU2, CRB	cruciferin 2	1368	0.023118	0.030366	0	5.48792	0.03575	0	0	0.029258	0	0	0	0	0.029788	0	0	0.069097	0	0	0.071467	0	0.041551	0.017951	0	0	0	0.023803	0		0.017828	1.84122	0.00975267	0	0.00992933	0.0230323	0.0376727	0.00598367	0.00793433	0	NA	NA	AT1G03880	-	NA	NA	AT1G03880	-
AT1G03890		RmlC-like cupins superfamily protein	1356	0	0	0	0.101163	0	0	0	0	0	0	0	0	0	0	0	0	0	0	0	0	0	0	0	0	0	0	0		0	0.033721	0	0	0	0	0	0	0	0	NA	NA	AT1G03890	-	NA	NA	AT1G03890	-
AT1G03900	ATNAP4, NAP4	non-intrinsic ABC protein 4	819	121.599	126.949	123.854	132.604	137.196	136.002	131.344	126.214	127.345	124.338	123.021	130.615	133.706	130.729	132.426	129.872	122.243	125.177	121.675	135.474	122.424	138.436	139.472	138.564	134.774	139.974	126.443		124.134	135.267	128.301	125.991	132.287	125.764	126.524	138.824	133.73	1	0.963852	0.0198512	AT1G03900	-	0.948947	-0.0110826	AT1G03900	-
AT1G03905		P-loop containing nucleoside triphosphate hydrolases superfamily protein	873	11.2285	12.4022	12.362	11.3039	11.9846	11.4946	12.1721	11.4906	9.48094	9.92182	11.335	11.3414	11.6841	14.0315	11.9616	10.7892	11.7383	9.80408	9.86146	9.29441	10.0477	12.2025	11.0234	12.4845	10.2122	13.0528	11.5513		11.9976	11.5944	11.0479	10.8661	12.5591	10.7772	9.73452	11.9035	11.6054	1	0.672769	0.14314	AT1G03905	-	0.964195	0.0181778	AT1G03905	-
AT1G03910		EXPRESSED IN: 25 plant structures; EXPRESSED DURING: 13 growth stages; CONTAINS InterPro DOMAIN/s: Cactin protein, cactus-binding domain, C-terminal (InterPro:IPR019134), Cactin, central region (InterPro:IPR018816); BEST Arabidopsis thaliana protein match is: unknown protein (TAIR:AT2G36815.2); Has 11711 Blast hits to 7382 proteins in 452 species: Archae - 31; Bacteria - 352; Metazoa - 6006; Fung…	2019	33.2171	31.2873	31.9221	31.856	35.0033	31.532	32.2342	32.8968	34.0197	31.8798	33.9648	32.9036	33.0822	33.2133	33.9183	33.1134	34.1491	30.6525	33.2682	34.3424	33.8636	33.0117	33.0354	34.1706	32.7246	32.9045	31.8985		32.1422	32.7971	33.0502	32.9161	33.4046	32.6383	33.8247	33.4059	32.5092	1	0.981671	0.0129791	AT1G03910	-	0.994642	0.00153173	AT1G03910	-
AT1G03920		Protein kinase family protein	1710	4.91401	6.39335	6.07865	7.56818	8.16999	7.66284	9.87807	7.91506	8.12249	6.89569	8.07002	8.321	8.68064	7.98973	9.70336	8.95185	7.41395	8.16579	7.5917	6.31927	8.08087	7.77853	7.8762	8.10609	9.44604	8.13117	9.56093		5.79534	7.80034	8.63854	7.76224	8.79124	8.1772	7.33061	7.92027	9.04605	1	0.879474	0.075702	AT1G03920	-	0.888384	-0.0382152	AT1G03920	-
AT1G03930	ADK1, CKL9ALPHA, CKL9BETA	dual specificity kinase 1	1416	10.7975	13.0662	11.9958	12.6363	13.246	13.6143	13.9507	13.5074	12.1862	12.4674	12.7408	12.6923	13.0911	12.2752	13.8543	13.743	13.5683	14.5968	15.5054	16.7236	16.3782	13.5471	13.6926	14.3896	13.0118	14.3282	13.4776		11.9532	13.1655	13.2148	12.6335	13.0735	13.9694	16.2024	13.8764	13.6059	1	0.870461	-0.06916	AT1G03930	-	0.577947	-0.0881281	AT1G03930	-
AT1G03940		HXXXD-type acyl-transferase family protein	1410	0.113668	0.066932	0	0	0	0	0	0.03292	0	0.066263	0.048452	0.038804	0	0.075012	0.056534	0	0.064328	0.121889	0.203429	0	0	0	0.037389	0.026151	0.156419	0.026028	0		0.0602	0	0.0109733	0.051173	0.0438487	0.0620723	0.0678097	0.02118	0.0608157	0	NA	NA	AT1G03940	-	NA	NA	AT1G03940	-
AT1G03950	VPS2.3	vacuolar protein sorting-associated protein 2.3	633	17.1923	19.076	18.0869	15.4346	21.0422	20.7137	17.0449	20.1116	19.0049	20.8283	17.6934	21.5123	16.4093	19.5374	18.1339	23.2561	19.6357	17.6397	18.4123	19.5158	19.9908	20.5147	16.6372	20.281	20.8086	17.8291	20.385		18.1184	19.0635	18.7205	20.0113	18.0269	20.1772	19.3063	19.1443	19.6742	1	0.754588	-0.128686	AT1G03950	-	0.990683	-0.00574528	AT1G03950	-
AT1G03960		Calcium-binding EF hand family protein	1509.46	7.36387	7.67278	7.84785	8.19283	8.48684	7.50713	8.35066	7.35875	7.36628	7.10654	7.49533	8.95462	7.88293	9.17257	9.10198	8.85511	7.92726	7.3867	8.57884	8.08929	6.85408	8.38099	8.73384	7.58683	9.67165	7.44395	7.88021		7.62817	8.06227	7.6919	7.85216	8.71916	8.05636	7.84074	8.23389	8.33194	1	0.903029	0.0789191	AT1G03960	-	0.942441	-0.0268943	AT1G03960	-
AT1G03970	GBF4	G-box binding factor 4	813	14.087	14.0225	15.1385	13.2589	13.3867	14.9973	14.9654	14.3651	14.4903	13.5758	14.2861	12.833	15.834	13.7039	12.7939	13.2996	14.6796	14.5149	12.8735	14.5569	13.0065	13.9346	14.917	16.3586	12.39	14.0459	14.349		14.416	13.881	14.6069	13.565	14.1106	14.1647	13.479	15.0701	13.595	1	0.989864	-0.0174208	AT1G03970	-	0.88251	-0.0459809	AT1G03970	-
AT1G03980	ATPCS2, PCS2	phytochelatin synthase 2	1359	2.05762	2.13901	1.89911	1.6781	2.13115	1.9362	1.64479	2.04503	1.78898	1.89654	2.63425	2.01593	1.6037	1.76026	1.88424	2.57354	1.54002	1.54539	1.54313	1.46092	1.13904	1.77501	1.5075	1.48578	1.66621	1.71951	1.86059		2.03191	1.91515	1.82627	2.18224	1.7494	1.88632	1.38103	1.58943	1.74877	1	0.986928	-0.0448069	AT1G03980	-	0.693155	0.175039	AT1G03980	-
AT1G03982		PAK-box/P21-Rho-binding family protein	534	0	0	0	0	0	0	0	0	0	0	0	0	0	0	0.099882	0	0	0.115853	0	0	0	0	0	0	0	0	0.084826		0	0	0	0	0.033294	0.0386177	0	0	0.0282753	0	NA	NA	AT1G03982	-	NA	NA	AT1G03982	-
AT1G03990		Long-chain fatty alcohol dehydrogenase family protein	2277	0.076239	0.172219	0.110483	0.252896	0.091712	0.124256	0.125719	0.139825	0.094547	0.095536	0.183538	0.036519	0.187848	0.052618	0.104427	0.156742	0.133227	0.209858	0.114187	0.173015	0.078013	0.2006	0.106516	0.168467	0.091492	0.17024	0.133361		0.119647	0.156288	0.12003	0.105198	0.114964	0.166609	0.121738	0.158528	0.131698	0	0.879667	-0.459578	AT1G03990	-	0.59701	-0.591652	AT1G03990	-
AT1G04000		unknown protein; BEST Arabidopsis thaliana protein match is: unknown protein (TAIR:AT5G44060.1); Has 62 Blast hits to 62 proteins in 10 species: Archae - 0; Bacteria - 0; Metazoa - 0; Fungi - 0; Plants - 62; Viruses - 0; Other Eukaryotes - 0 (source: NCBI BLink).	459	30.7898	32.6393	27.7649	30.2273	34.1422	35.1408	31.8148	32.7571	35.622	31.0857	37.7816	40.2078	35.6221	32.4346	34.3193	31.797	32.5076	30.1157	28.1786	26.8338	24.7306	28.4222	29.2289	29.4126	27.3856	28.3639	26.9828		30.398	33.1701	33.398	36.3584	34.1253	31.4734	26.581	29.0212	27.5774	1	0.951712	0.0474936	AT1G04000	-	0.394689	0.141316	AT1G04000	-
AT1G04010	PSAT1, ATPSAT1	phospholipid sterol acyl transferase 1	1902	9.24447	9.45563	9.32043	9.38851	10.2395	9.05946	9.62497	9.05385	8.46543	9.3884	8.77335	10.6134	8.66814	9.77407	9.37472	10.1253	8.56114	8.5133	8.35104	9.63562	8.41774	9.54582	9.54096	9.04884	9.39137	8.63202	8.28074		9.34018	9.56249	9.04808	9.59172	9.27231	9.06658	8.80147	9.37854	8.76804	1	0.983527	0.0190249	AT1G04010	-	0.756807	0.0580906	AT1G04010	-
AT1G04020	ATBARD1, BARD1, ROW1	breast cancer associated RING 1	2143.71	9.67668	10.22	9.28684	10.3034	10.8893	8.8763	9.86954	8.52662	9.47773	9.53685	10.3943	9.67937	8.93225	11.6974	10.1046	8.36253	9.47394	8.22244	8.32239	8.57914	8.34107	9.23623	8.50049	8.63822	10.5423	8.69414	8.85273		9.72784	10.023	9.2913	9.87017	10.2447	8.6863	8.4142	8.79165	9.36306	1	0.393613	0.164251	AT1G04020	-	0.395438	0.132727	AT1G04020	-
AT1G04030		unknown protein; BEST Arabidopsis thaliana protein match is: unknown protein (TAIR:AT5G44040.1); Has 1835 Blast hits to 1511 proteins in 238 species: Archae - 7; Bacteria - 164; Metazoa - 377; Fungi - 135; Plants - 187; Viruses - 22; Other Eukaryotes - 943 (source: NCBI BLink).	1305	19.0805	19.1765	19.2549	18.8046	22.3531	19.1852	16.8166	17.7303	16.977	17.9835	17.0982	17.6923	17.0072	17.017	18.4445	15.5045	16.5002	17.2328	14.9089	17.6509	15.8672	15.9267	17.8442	16.8587	16.7338	17.6885	17.3886		19.1706	20.1143	17.1746	17.5913	17.4896	16.4125	16.1423	16.8765	17.2703	1	0.816499	0.0696981	AT1G04030	-	0.524212	0.0818406	AT1G04030	-
AT1G04040		HAD superfamily, subfamily IIIB acid phosphatase	816	453.461	477.008	489.389	467.278	422.505	452.503	450.852	403.817	427.758	431.944	427.352	453.794	437.616	444.678	440.516	432.161	412.499	461.554	250.275	252.258	272.697	423.834	373.398	395.853	448.852	442.503	423.845		473.286	447.429	427.476	437.697	440.937	435.405	258.41	397.695	438.4	1	0.994791	0.002851	AT1G04040	-	0.907879	0.018056	AT1G04040	-
AT1G04050	SUVR1, SDG13	homolog of SU(var)3-9 1	2205	3.31869	3.33551	2.98732	3.19549	3.00153	3.12675	3.95258	3.53717	3.01401	3.33979	3.04434	3.64392	3.15643	3.22964	2.75895	3.19402	2.93945	2.83684	2.61305	2.7465	3.15686	2.69273	3.06072	3.00347	2.76324	2.87869	2.48452		3.21384	3.10792	3.50125	3.34268	3.04834	2.9901	2.8388	2.91897	2.70882	1	0.994418	0.00842184	AT1G04050	-	0.674581	0.0988235	AT1G04050	-
AT1G04070	TOM22-I, ATTOM22-I	translocase of outer membrane 22-I	285	42.6023	44.4041	40.2009	41.6278	37.5609	46.0377	36.6077	25.919	33.3621	35.342	44.9144	36.0397	39.0803	41.4831	40.8872	37.0225	34.2911	41.1924	42.1214	35.4822	37.8464	42.7818	38.764	35.1309	33.369	33.4881	31.3236		42.4024	41.7421	31.9629	38.7654	40.4835	37.502	38.4833	38.8922	32.7269	1	0.988152	0.0258181	AT1G04070	-	0.961127	0.023464	AT1G04070	-
AT1G04080	PRP39	Tetratricopeptide repeat (TPR)-like superfamily protein	2313.84	50.1858	47.9105	47.1724	47.967	50.5078	44.3048	49.3521	47.2207	47.5657	49.3462	47.0663	49.9339	47.8392	48.9224	48.0579	47.1312	47.7247	45.234	45.4094	48.265	45.6364	46.306	47.4401	45.7855	46.1826	48.5545	43.4877		48.4229	47.5932	48.0462	48.7821	48.2732	46.6966	46.4369	46.5105	46.0749	1	0.956525	0.0231216	AT1G04080	-	0.824619	0.0293986	AT1G04080	-
AT1G04090		Plant protein of unknown function (DUF946)	1719	1.32522	1.02097	1.08622	0.563416	0.86804	1.07017	1.0797	0.950775	1.17198	0.793488	0.70158	1.10704	1.23936	0.883094	0.887447	0.730718	0.687835	0.947676	0.870585	1.10707	1.14982	0.937028	1.02137	1.07467	0.995891	0.877955	0.770729		1.14414	0.833875	1.06749	0.867369	1.0033	0.788743	1.04249	1.01102	0.881525	1	0.845978	0.2349	AT1G04090	-	0.902637	0.0955974	AT1G04090	-
AT1G04100	IAA10	indoleacetic acid-induced protein 10	786	3.19558	2.90967	3.06905	4.78727	5.22095	4.69118	6.09129	7.58078	7.22721	5.68576	7.63783	7.19051	7.12012	6.05063	6.82594	7.14945	7.07183	5.91481	8.89744	6.91496	9.72499	5.9485	7.19935	6.92945	5.00146	6.93131	6.90339		3.0581	4.8998	6.96643	6.83803	6.66556	6.71203	8.51246	6.69243	6.27872	1	0.993499	-0.0165385	AT1G04100	-	0.952827	0.0331895	AT1G04100	-
AT1G04110	SDD1	Subtilase family protein	2328	0	0.017568	0.017796	0	0	0	0	0	0	0	0	0.020666	0.017804	0	0.044263	0.019804	0	0	0	0	0	0	0.00996	0	0	0.013797	0.025178		0.011788	0	0	0.00688867	0.020689	0.00660133	0	0.00332	0.0129917	0	NA	NA	AT1G04110	-	NA	NA	AT1G04110	-
AT1G04120	ATMRP5, MRP5, ATABCC5, ABCC5	multidrug resistance-associated protein 5	4544.93	47.23	48.1212	51.0635	51.1638	47.0171	46.2184	47.1462	45.362	45.376	41.0236	47.5142	47.2589	48.4439	51.4039	52.9501	48.2175	42.715	48.142	42.5958	44.8312	42.3332	46.3398	45.5157	47.4745	48.399	48.8173	48.222		48.8049	48.1331	45.9614	45.2656	50.9326	46.3582	43.2534	46.4433	48.4794	1	0.599148	0.101867	AT1G04120	-	0.942386	-0.0179406	AT1G04120	-
AT1G04130	TPR2, AtTPR2	Tetratricopeptide repeat (TPR)-like superfamily protein	1083	13.2911	14.2861	13.7354	13.7212	11.6747	11.2581	13.7808	14.6426	14.3073	13.7416	13.2115	13.4821	13.7128	12.8747	11.3952	14.599	13.382	13.3554	11.237	14.0476	12.7813	12.593	11.9918	14.497	13.198	13.842	12.7118		13.7709	12.218	14.2436	13.4784	12.6609	13.7788	12.6886	13.0273	13.2506	1	0.75885	-0.0984428	AT1G04130	-	0.955042	-0.0169934	AT1G04130	-
AT1G04140		Transducin family protein / WD-40 repeat family protein	2374.43	56.7342	55.8262	55.6118	58.3073	57.133	58.5304	55.85	57.7289	55.7634	54.1485	58.538	54.9329	58.277	62.145	58.8162	59.3003	53.8838	59.2375	58.3018	61.8644	57.8004	60.4822	60.3967	59.6228	61.6552	57.4306	60.8306		56.0574	57.9902	56.4474	55.8731	59.7461	57.4739	59.3222	60.1672	59.9721	1	0.928482	0.0293268	AT1G04140	-	0.783873	-0.0326349	AT1G04140	-
AT1G04150		C2 calcium/lipid-binding plant phosphoribosyltransferase family protein	3039	0.736908	0.603849	0.716388	0.592869	0.707976	0.569931	0.533523	0.584493	0.664903	0.525481	0.374738	0.541002	0.711324	0.887651	0.529713	0.468614	0.705637	0.600391	0.794746	0.764078	0.612803	0.566009	0.529649	0.613749	0.490387	0.618452	0.555006		0.685715	0.623592	0.594306	0.480407	0.709563	0.591547	0.723876	0.569802	0.554615	1	0.907878	0.163847	AT1G04150	-	0.665618	-0.209263	AT1G04150	-
AT1G04160	XIB, ATXIB, XI-8, XI-B	myosin XI B	4503	5.41269	5.63163	5.83149	6.054	5.26396	5.60653	5.48136	5.75431	5.30012	5.52311	6.17442	6.8707	5.4188	5.87221	6.05846	6.22217	4.84982	5.32686	7.13191	6.87465	7.03347	5.36977	5.09311	5.47605	6.14043	6.18351	5.5449		5.62527	5.6415	5.51193	6.18941	5.78316	5.46628	7.01334	5.31298	5.95628	1	0.917332	0.0721267	AT1G04160	-	0.49611	0.132525	AT1G04160	-
AT1G04170	EIF2 GAMMA	eukaryotic translation initiation factor 2 gamma subunit	1398	152.357	146.06	149.008	143.447	132.476	130.405	133.289	129.538	142.657	155.917	154.313	141.416	142.008	138.91	139.27	142.819	139.547	130.678	137.47	143.704	144.711	136.402	130.993	134.172	136.082	132.271	128.616		149.142	135.443	135.161	150.549	140.063	137.681	141.962	133.856	132.323	1	0.988492	0.0101699	AT1G04170	-	0.226168	0.0975182	AT1G04170	-
AT1G04171		unknown protein; Has 30201 Blast hits to 17322 proteins in 780 species: Archae - 12; Bacteria - 1396; Metazoa - 17338; Fungi - 3422; Plants - 5037; Viruses - 0; Other Eukaryotes - 2996 (source: NCBI BLink).	165	0	0	0	0	0	0	0	0	0	0	0	0	0	0	0	0	0	0	0	0	0	0	0	0	0	0	0		0	0	0	0	0	0	0	0	0	0	NA	NA	AT1G04171	-	NA	NA	AT1G04171	-
AT1G04180	YUC9	YUCCA 9	1266	12.7459	11.571	14.0943	9.3593	11.521	11.4924	4.29184	5.27351	4.31438	4.79257	4.99944	4.83808	7.14631	6.15336	6.65625	7.15733	5.49016	6.10359	2.50716	2.44249	1.69309	3.39815	4.69365	4.50331	5.338	6.44639	6.11643		12.8037	10.7909	4.62658	4.8767	6.65197	6.25036	2.21425	4.19837	5.96694	1	0.951117	0.0550314	AT1G04180	-	0.13167	-0.234368	AT1G04180	-
AT1G04190	TPR3	Tetratricopeptide repeat (TPR)-like superfamily protein	987	58.13	62.5838	58.8892	63.5082	59.6546	58.4297	54.8462	55.2781	57.8087	53.1679	56.2708	60.0028	53.8859	55.6408	57.6446	55.6857	52.7295	54.2148	53.8049	58.8251	56.6507	53.4538	56.0768	51.5664	54.5381	54.0465	51.6359		59.8677	60.5308	55.9777	56.4805	55.7238	54.21	56.4269	53.699	53.4068	1	0.967462	0.0216797	AT1G04190	-	0.735393	0.0439947	AT1G04190	-
AT1G04200		FUNCTIONS IN: molecular_function unknown; INVOLVED IN: N-terminal protein myristoylation; LOCATED IN: cellular_component unknown; EXPRESSED IN: 22 plant structures; EXPRESSED DURING: 13 growth stages; CONTAINS InterPro DOMAIN/s: Dymeclin (InterPro:IPR019142); Has 395 Blast hits to 389 proteins in 117 species: Archae - 0; Bacteria - 0; Metazoa - 262; Fungi - 21; Plants - 68; Viruses - 0; Other Euk…	2199	26.3488	27.9453	26.3902	26.3896	25.4141	25.7721	24.3882	23.8784	23.4848	24.9309	27.5462	27.8963	25.083	25.3285	26.5948	24.2136	24.9323	24.1599	23.0739	23.8721	23.7467	23.9698	23.4785	25.4954	25.2239	25.6297	24.0973		26.8948	25.8586	23.9171	26.7911	25.6688	24.4353	23.5642	24.3146	24.9836	1	0.790863	0.0637716	AT1G04200	-	0.252005	0.101907	AT1G04200	-
AT1G04210		Leucine-rich repeat protein kinase family protein	3339	24.3432	24.7928	26.7688	25.3021	27.0086	24.0673	25.0091	24.5777	25.5921	25.0961	25.9561	26.9632	24.5891	25.2273	25.2068	24.0264	22.6526	24.5621	25.5677	28.8212	24.666	24.3205	25.9806	24.0783	25.6385	24.9343	23.2092		25.3016	25.4593	25.0596	26.0051	25.0077	23.747	26.3516	24.7931	24.594	1	0.770464	0.0585777	AT1G04210	-	0.241829	0.0910408	AT1G04210	-
AT1G04220	KCS2	3-ketoacyl-CoA synthase 2	1587	40.7587	37.1688	33.0643	44.9667	47.4036	42.3029	40.9654	50.5173	43.8821	34.2652	44.5477	38.8056	42.261	46.0048	44.9211	57.4774	64.5977	51.3663	36.4932	34.2178	28.8313	33.3663	35.7816	40.4851	40.4373	47.7576	42.8158		36.9973	44.8911	45.1216	39.2062	44.3956	57.8138	33.1808	36.5443	43.6702	1	0.0431037	-0.262977	AT1G04220	-	0.000188921	-0.378057	AT1G04220	-
AT1G04230		Protein of unknown function (DUF2361)	978	9.34185	10.3181	9.51572	11.9893	11.627	12.9847	11.8641	11.0313	11.2926	10.1571	9.4246	11.9694	10.9317	12.0816	10.9926	11.2622	10.9021	11.5079	9.06821	11.7416	11.2255	10.7805	12.0112	11.8808	12.531	11.1774	12.2867		9.72522	12.2003	11.396	10.517	11.3353	11.2241	10.6784	11.5575	11.9984	1	0.995472	0.00465377	AT1G04230	-	0.81079	-0.0625262	AT1G04230	-
AT1G04240	SHY2, IAA3	AUX/IAA transcriptional regulator family protein	570	13.3732	19.6409	15.1038	16.0785	19.0072	17.5238	22.7667	23.1257	22.4988	26.1985	25.8341	27.2718	24.1738	23.7453	22.5655	24.1854	22.5262	25.8384	37.8655	36.8972	35.818	22.4174	25.4337	27.0676	21.6815	21.8895	23.7311		16.0393	17.5365	22.7971	26.4348	23.4949	24.1833	36.8602	24.9729	22.434	1	0.973942	-0.0304964	AT1G04240	-	0.556612	0.105319	AT1G04240	-
AT1G04250	AXR3, IAA17	AUX/IAA transcriptional regulator family protein	690	2438.58	2582.7	2594.2	1152.38	1220.09	1183.76	152.13	130.251	145.032	147.981	149.916	159.864	144.634	162.007	171.426	161.118	142.931	152.525	165.977	170.253	168.31	163.289	151.107	163.037	157.934	163.102	157.377		2538.49	1185.41	142.471	152.587	159.356	152.191	168.18	159.144	159.471	1	0.981887	0.0128085	AT1G04250	-	0.999233	-0.000225272	AT1G04250	-
AT1G04260	MPI7, MPIP7, PRA1.D	CAMV movement protein interacting protein 7	549	44.8557	44.3119	39.5682	42.3074	39.5365	46.8202	44.8341	53.1848	40.1921	50.0915	50.5344	49.4655	44.1631	49.9397	44.6887	45.4784	49.3331	43.7884	48.85	44.8953	43.4557	46.5149	52.3188	44.1802	42.0792	49.1705	44.181		42.9119	42.888	46.0703	50.0305	46.2638	46.2	45.7337	47.6713	45.1436	1	0.977971	-0.0260169	AT1G04260	-	0.629893	0.0890141	AT1G04260	-
AT1G04270	RPS15	cytosolic ribosomal protein S15	459	1279.87	1169.08	1187.98	1230.18	1161.27	1183.96	1181.22	1162.8	1316.4	1355.88	1232.78	1220.49	1266.67	1136.86	1100.97	1075.04	1194.53	1122.73	1223.98	1150.24	1290.45	1204.17	1163.21	1120.54	1110.04	1112.75	1120.74		1212.31	1191.8	1220.14	1269.72	1168.17	1130.77	1221.56	1162.64	1114.51	1	0.988152	0.0196638	AT1G04270	-	0.493569	0.126012	AT1G04270	-
AT1G04280		P-loop containing nucleoside triphosphate hydrolases superfamily protein	1605	27.0944	28.7955	27.8826	23.6055	25.8111	26.772	26.5088	28.1119	25.3255	27.9412	31.6405	28.1235	25.7011	25.3191	26.6328	31.4312	29.6902	30.3101	25.777	26.2234	24.8052	23.9693	24.5926	27.0481	24.0887	27.8669	25.9915		27.9242	25.3962	26.6487	29.2351	25.8843	30.4772	25.6019	25.2033	25.9824	1	0.0135713	-0.170107	AT1G04280	-	0.800497	-0.0361116	AT1G04280	-
AT1G04290		Thioesterase superfamily protein	468	21.8149	18.7118	19.0174	21.7977	20.4952	23.6207	21.6998	20.6012	23.0439	23.6002	23.2258	25.7459	23.0405	16.7829	19.9452	20.3964	23.0815	23.1743	24.6809	20.0832	27.0866	26.5265	21.3346	20.9222	22.0003	21.5476	22.4644		19.848	21.9712	21.7816	24.1906	19.9229	22.2174	23.9502	22.9278	22.0041	1	0.784244	-0.11784	AT1G04290	-	0.625143	0.107239	AT1G04290	-
AT1G04300		TRAF-like superfamily protein	3196.14	29.8462	29.5468	29.4434	30.3047	32.8856	30.3769	30.8339	32.7698	32.2643	30.4962	33.9697	29.6558	31.2928	31.2597	31.1199	32.2362	33.1534	29.0343	32.5526	33.4031	32.577	31.4347	33.0134	31.7383	32.4956	32.9624	31.8169		29.6121	31.1891	31.956	31.3739	31.2241	31.4746	32.8442	32.0621	32.425	1	0.976825	-0.0201771	AT1G04300	-	0.961078	-0.0116841	AT1G04300	-
AT1G04310	ERS2	ethylene response sensor 2	1938	3.49114	3.95852	4.5346	2.99606	2.99072	2.66468	2.94359	2.75983	2.91639	2.82067	2.71846	2.36359	2.55003	2.0588	2.59511	2.45757	2.63148	2.57174	3.35868	3.29196	3.04012	2.90062	2.97416	3.53385	2.45521	2.71861	2.52824		3.99475	2.88382	2.87327	2.63424	2.40131	2.5536	3.23025	3.13621	2.56735	1	0.930513	-0.0796642	AT1G04310	-	0.963754	0.0226128	AT1G04310	-
AT1G04330		unknown protein; FUNCTIONS IN: molecular_function unknown; INVOLVED IN: biological_process unknown; LOCATED IN: chloroplast; BEST Arabidopsis thaliana protein match is: unknown protein (TAIR:AT3G23170.1); Has 74 Blast hits to 74 proteins in 6 species: Archae - 0; Bacteria - 0; Metazoa - 0; Fungi - 0; Plants - 74; Viruses - 0; Other Eukaryotes - 0 (source: NCBI BLink).	303	10.1956	13.7783	19.6236	10.0009	7.76436	10.2728	7.3795	5.24816	5.95874	12.955	15.4818	21.9597	13.5488	15.4767	9.04465	8.02796	10.2713	7.42947	20.1393	16.6779	13.0441	7.25799	10.1599	10.2948	6.98984	8.88991	5.80079		14.5325	9.34602	6.19547	16.7988	12.69	8.57624	16.6204	9.23756	7.22685	1	0.715646	0.322203	AT1G04330	-	0.0496912	0.64109	AT1G04330	-
AT1G04340		HR-like lesion-inducing protein-related	480	77.9177	70.3818	73.7115	85.6511	68.7452	73.6947	78.4653	67.4918	72.1619	71.4186	69.4921	80.9263	74.1656	73.5701	79.4279	64.1935	62.7735	66.4127	74.6837	74.5053	74.5068	72.8959	77.7926	75.3622	70.806	74.7754	64.6424		74.0037	76.0303	72.7063	73.9457	75.7212	64.4599	74.5653	75.3502	70.0746	1	0.239322	0.156375	AT1G04340	-	0.108668	0.166393	AT1G04340	-
AT1G04350		2-oxoglutarate (2OG) and Fe(II)-dependent oxygenase superfamily protein	1083	2.53101	2.4762	2.44776	2.23903	2.13768	1.89468	1.73631	2.28936	1.61319	1.65362	2.09177	2.16435	2.40424	1.35451	2.81784	2.83034	1.84813	2.81822	1.74153	2.07481	1.83181	2.62289	2.28604	3.04366	2.32245	3.24997	2.4041		2.48499	2.09046	1.87962	1.96991	2.1922	2.4989	1.88272	2.65086	2.65884	1	0.925522	-0.168823	AT1G04350	-	0.709975	-0.223092	AT1G04350	-
AT1G04360		RING/U-box superfamily protein	1146	14.861	14.0467	14.517	13.501	14.4797	15.9676	14.8228	16.8795	15.915	14.74	17.0775	15.372	14.0331	13.3187	12.7623	15.7364	18.9836	14.6807	19.9055	16.0967	18.0956	14.3962	14.8071	16.5042	17.3903	17.9636	17.0113		14.4749	14.6494	15.8724	15.7298	13.3714	16.4669	18.0326	15.2358	17.4551	1	0.263092	-0.219311	AT1G04360	-	0.919888	-0.0358545	AT1G04360	-
AT1G04370	ATERF14, ERF14	Ethylene-responsive element binding factor 14	402	0.469647	0.321605	0.333257	0.226752	0.19341	0	0	0	0	0.596149	0	0	0	0.184687	0.291919	0	0	0.156829	0.187652	0.46724	0.219264	0.093551	0.184243	0	0.371474	0.387346	0		0.374836	0.140054	0	0.198716	0.158869	0.0522763	0.291385	0.092598	0.25294	0	NA	NA	AT1G04370	-	NA	NA	AT1G04370	-
AT1G04380		2-oxoglutarate (2OG) and Fe(II)-dependent oxygenase superfamily protein	1038	0.044091	0.109323	0.055129	0.036512	0.062155	0	0	0.162377	0.046914	0	0	0	0.054105	0.061143	0.045827	0	0.052249	0	0.133155	0.103156	0.158159	0.133411	0.092358	0	0.06376	0.169468	0		0.0695143	0.032889	0.0697637	0	0.0536917	0.0174163	0.13149	0.0752563	0.0777427	0	NA	NA	AT1G04380	-	NA	NA	AT1G04380	-
AT1G04390		BTB/POZ domain-containing protein	2550	2.73984	3.41296	3.03702	3.12104	3.37611	2.6979	3.2431	3.17222	3.3729	3.34664	4.61589	3.08458	3.00338	3.26864	3.2046	3.52281	3.01832	3.37416	3.65841	3.09495	2.99757	3.57843	3.87082	3.44191	3.34538	3.41512	3.01478		3.06327	3.06502	3.26274	3.68237	3.15887	3.3051	3.25031	3.63039	3.25843	1	0.972631	-0.046317	AT1G04390	-	0.780697	0.0931376	AT1G04390	-
AT1G04400	CRY2, FHA, AT-PHH1, PHH1, ATCRY2	cryptochrome 2	1839	41.5366	45.0392	45.0196	40.2346	45.5841	48.0232	48.0466	50.154	48.1188	51.0355	52.6078	47.9081	45.2309	45.3067	45.42	46.3232	42.8114	47.8815	52.302	57.2107	52.0405	48.9339	50.2316	50.512	47.7872	50.4015	47.9024		43.8651	44.614	48.7731	50.5171	45.3192	45.672	53.8511	49.8925	48.697	1	0.973942	-0.0164272	AT1G04400	-	0.220603	0.091095	AT1G04400	-
AT1G04410		Lactate/malate dehydrogenase family protein	999	1183.55	1183.61	1178.5	1131.11	1088.75	1105.4	1094.53	1130.39	1150.13	1245.83	1270.55	1098.31	1162.32	1188.09	1085.97	1092.11	982.688	1104.07	1271.29	1260.48	1267.85	1217.21	1158.65	1131.81	1134.63	1161.82	1113.02		1181.89	1108.42	1125.02	1204.9	1145.46	1059.62	1266.54	1169.22	1136.49	1	0.942602	0.0494953	AT1G04410	-	0.48517	0.118702	AT1G04410	-
AT1G04420		NAD(P)-linked oxidoreductase superfamily protein	1239	3.80591	4.01353	4.50362	3.68775	3.69875	3.83997	3.9641	4.17658	3.82248	3.51473	3.7002	3.59295	3.51157	3.22308	3.68749	2.93306	3.47706	3.73395	5.00547	4.67123	4.33782	3.60344	4.45113	3.44403	3.73157	3.86969	3.52795		4.10769	3.74216	3.98772	3.60263	3.47405	3.38136	4.67151	3.83287	3.70974	1	0.990132	0.0204173	AT1G04420	-	0.845933	0.0760406	AT1G04420	-
AT1G04430		S-adenosyl-L-methionine-dependent methyltransferases superfamily protein	1872	110.236	107.963	105.097	123.575	119.804	116.982	114.203	111.019	114.417	123.299	122.759	121.848	115.979	125.616	117.996	120.045	120.242	116.903	127.912	127.436	133.556	128.55	123.268	126.086	120.755	115.728	116.588		107.765	120.12	113.213	122.635	119.864	119.063	129.635	125.968	117.69	1	0.990132	0.00685728	AT1G04430	-	0.800443	0.0303349	AT1G04430	-
AT1G04440	CKL13	casein kinase like 13	1407	55.8304	60.1565	61.1434	54.6394	62.7039	63.2535	63.908	66.0895	65.0265	63.9187	68.8231	64.5742	58.3963	56.2562	59.8634	63.1181	59.5543	62.7181	71.1675	75.8343	69.7895	62.084	65.5718	65.3219	64.4018	67.0876	62.8322		59.0434	60.1989	65.008	65.772	58.172	61.7968	72.2638	64.3259	64.7739	1	0.776166	-0.0572748	AT1G04440	-	0.364962	0.0766905	AT1G04440	-
AT1G04445		C2H2-like zinc finger protein	519	0.698554	0.584497	0.346829	0.389715	0.262869	0.128965	0.660007	1.14659	0.50374	0.806889	0.502024	0.95758	0.113574	1.05259	0	0.128306	0.653948	0.222823	0.690195	1.06221	0.995543	0.48996	0.447045	1.00211	0.8087	0.997293	0.811543		0.543293	0.260516	0.770112	0.755498	0.388721	0.335026	0.915983	0.646372	0.872512	0	NA	NA	AT1G04445	-	NA	NA	AT1G04445	-
AT1G04450	RIC3	ROP-interactive CRIB motif-containing protein 3	663	0	0	0	0	0	0	0	0	0	0	0	0	0	0	0	0	0	0	0	0	0	0	0	0	0	0	0		0	0	0	0	0	0	0	0	0	0	NA	NA	AT1G04450	-	NA	NA	AT1G04450	-
AT1G04470		Protein of unknown function (DUF810)	3108	0	0	0	0	0	0	0	0	0	0	0	0	0	0	0	0	0	0	0	0	0	0	0.013709	0	0	0.018965	0.00863		0	0	0	0	0	0	0	0.00456967	0.00919833	0	NA	NA	AT1G04470	-	NA	NA	AT1G04470	-
AT1G04480		Ribosomal protein L14p/L23e family protein	423	763.846	725.245	701.897	734.263	679.314	710.213	702.628	659.403	745.739	759.478	713.357	710.5	707.437	710.21	641.392	683.543	686.42	697.872	754.551	665.683	733.881	731.753	690.211	666.025	668.36	634.853	667.123		730.329	707.93	702.59	727.778	686.346	689.278	718.038	695.996	656.779	1	0.962648	0.0199488	AT1G04480	-	0.213153	0.0876982	AT1G04480	-
AT1G04490		Protein of unknown function (DUF3527)	1206	1.6809	1.94673	2.80259	2.06905	2.23163	2.46954	2.09294	2.26004	1.83511	1.88016	1.95185	3.18348	2.22607	2.43583	2.32555	3.08518	3.15835	2.51093	1.35241	2.2241	2.00578	2.19482	2.44122	2.96818	3.37466	2.79563	3.45901		2.14341	2.25674	2.0627	2.3385	2.32915	2.91815	1.86076	2.53474	3.20977	1	0.798856	-0.209242	AT1G04490	-	0.526478	-0.232834	AT1G04490	-
AT1G04500		CCT motif family protein	1161	0	0.0426	0	0.028455	0	0	0	0	0	0.042289	0	0	0	0	0	0.047685	0	0	0	0	0	0.052424	0	0	0.05014	0	0		0.0142	0.009485	0	0.0140963	0	0.015895	0	0.0174747	0.0167133	0	NA	NA	AT1G04500	-	NA	NA	AT1G04500	-
AT1G04501		unknown protein; Has 30201 Blast hits to 17322 proteins in 780 species: Archae - 12; Bacteria - 1396; Metazoa - 17338; Fungi - 3422; Plants - 5037; Viruses - 0; Other Eukaryotes - 2996 (source: NCBI BLink).	129	0	0	0	0	0	0	0	0	0	0	0	0	0	0	0	0	0	0	0	0	0	0	0	0	0	0	0		0	0	0	0	0	0	0	0	0	0	NA	NA	AT1G04501	-	NA	NA	AT1G04501	-
AT1G04510	MAC3A	MOS4-associated complex 3A	1572	62.4079	55.346	60.7869	56.5926	56.9909	51.7358	53.4286	53.6528	56.6339	61.0036	65.9621	59.9996	57.5077	56.1873	57.6279	59.9052	57.3888	54.5248	55.5021	59.7247	60.1277	57.794	56.3362	55.7142	54.6997	50.1077	52.0137		59.5136	55.1064	54.5718	62.3218	57.1076	57.2729	58.4515	56.6148	52.2737	1	0.988376	-0.0097094	AT1G04510	-	0.197528	0.0953001	AT1G04510	-
AT1G04520	PDLP2	plasmodesmata-located protein 2	924	25.2179	25.8864	27.9576	30.9779	28.3392	22.8816	25.4385	26.9828	26.3907	28.8498	27.3195	31.3916	24.2172	25.6645	29.9354	25.9342	24.2878	25.8232	30.7805	28.7016	30.8286	27.5995	28.3965	25.1653	27.697	24.3818	22.6638		26.354	27.3996	26.2707	29.187	26.6057	25.3484	30.1036	27.0538	24.9142	1	0.960346	0.0317149	AT1G04520	-	0.165697	0.142002	AT1G04520	-
AT1G04530	TPR4	Tetratricopeptide repeat (TPR)-like superfamily protein	933	23.9261	24.8216	23.8706	24.214	23.7427	26.4889	26.6296	26.4539	24.1211	27.2146	24.1116	23.8635	23.3798	22.1351	26.2302	27.7865	22.9298	24.5274	25.7649	24.4478	27.3307	24.2955	25.3755	28.3466	25.6944	23.5673	24.8561		24.2061	24.8152	25.7349	25.0632	23.915	25.0812	25.8478	26.0059	24.7059	1	0.935914	-0.0468106	AT1G04530	-	0.978066	0.00933548	AT1G04530	-
AT1G04540		Calcium-dependent lipid-binding (CaLB domain) family protein	1806	0.117357	0.083506	0.148155	0.238665	0.169812	0.188458	0.130764	0.164418	0.305842	0.147478	0.121551	0.146476	0.248037	0.140638	0.088097	0.186986	0.159308	0.200503	0.328069	0.251091	0.39984	0.266627	0.188703	0.307677	0.146459	0.226694	0.297314		0.116339	0.198978	0.200341	0.138502	0.158924	0.182266	0.326333	0.254336	0.223489	0	0.967686	-0.212973	AT1G04540	-	0.872813	-0.257887	AT1G04540	-
AT1G04550	IAA12, BDL	AUX/IAA transcriptional regulator family protein	720	10.0542	11.4925	10.163	15.6577	16.8303	16.11	18.8681	19.4807	17.4766	16.413	18.364	17.4477	20.8588	20.1703	17.6034	20.2536	23.7461	20.1844	32.1216	32.6112	33.5166	20.454	19.3083	19.1882	22.6144	20.5306	20.5284		10.5699	16.1993	18.6085	17.4082	19.5442	21.3947	32.7498	19.6502	21.2245	1	0.838975	-0.0956478	AT1G04550	-	0.17423	-0.196501	AT1G04550	-
AT1G04555		unknown protein; FUNCTIONS IN: molecular_function unknown; INVOLVED IN: biological_process unknown; LOCATED IN: cellular_component unknown; BEST Arabidopsis thaliana protein match is: unknown protein (TAIR:AT4G33380.1); Has 84 Blast hits to 83 proteins in 15 species: Archae - 0; Bacteria - 0; Metazoa - 9; Fungi - 0; Plants - 75; Viruses - 0; Other Eukaryotes - 0 (source: NCBI BLink).	459	13.042	12.5524	10.0781	12.747	10.0759	13.4936	15.268	15.5164	13.9735	12.7172	14.1261	12.059	12.3545	11.9051	14.6444	12.4762	15.386	17.0532	14.2267	13.6762	10.9062	16.4723	14.533	12.2744	13.597	17.4313	16.0947		11.8908	12.1055	14.9193	12.9674	12.968	14.9718	12.9364	14.4266	15.7077	1	0.85869	-0.140754	AT1G04555	-	0.772751	-0.111561	AT1G04555	-
AT1G04560		AWPM-19-like family protein	561	0	0	0	0.963623	0	0	0	0	0	0	0.321094	0	0	0	0	0	0	0	0	0.106376	0	0	0	0	0	0	0		0	0.321208	0	0.107031	0	0	0.0354587	0	0	0	NA	NA	AT1G04560	-	NA	NA	AT1G04560	-
AT1G04570		Major facilitator superfamily protein	1629	0.675045	0.465431	0.604397	0.732308	0.545975	0.753181	0.696883	0.835702	0.349484	0.41043	0.147066	0.66312	0.641041	0.449948	0.761175	0.975032	0.83042	0.789089	0.526805	1.02698	0.483823	0.660535	0.753262	0.65885	0.587137	1.12797	0.80297		0.581624	0.677155	0.627356	0.406872	0.617388	0.864847	0.679203	0.690882	0.839359	1	0.886137	-0.356617	AT1G04570	-	0.162138	-0.882812	AT1G04570	-
AT1G04580	AAO4, ATAO-4, ATAO2, AO4	aldehyde oxidase 4	4014	0.026202	0.021249	0.010611	0.070348	0.024232	0	0.02814	0.021302	0	0.043329	0.046931	0.024419	0.010725	0.023586	0.025928	0.047414	0.010372	0.030412	0.039306	0.009674	0.022955	0.006527	0.035714	0.016277	0.01241	0.024468	0.015283		0.019354	0.0315267	0.0164807	0.0382263	0.0200797	0.0293993	0.0239783	0.019506	0.017387	0	NA	NA	AT1G04580	-	NA	NA	AT1G04580	-
AT1G04590		BEST Arabidopsis thaliana protein match is: Pentatricopeptide repeat (PPR) superfamily protein (TAIR:AT4G21190.1); Has 111 Blast hits to 111 proteins in 15 species: Archae - 0; Bacteria - 0; Metazoa - 0; Fungi - 0; Plants - 109; Viruses - 0; Other Eukaryotes - 2 (source: NCBI BLink).	1146.04	23.9867	24.2346	25.7439	24.7597	24.8195	24.3689	25.0279	26.8052	26.5417	23.9985	25.2393	29.8198	27.1444	25.5368	26.5891	25.2431	24.5685	25.6494	24.346	26.8289	25.6695	24.1128	25.0193	23.5991	25.8588	23.715	22.4323		24.6551	24.6494	26.1249	26.3525	26.4234	25.1537	25.6148	24.2437	24.002	1	0.917332	0.0470545	AT1G04590	-	0.759806	0.0503556	AT1G04590	-
AT1G04600	XIA, ATXIA	myosin XI A	5193	0.498745	0.414882	0.498555	0.608659	0.672775	0.530944	0.483016	0.535863	0.516669	0.59288	0.329324	0.687016	0.546523	0.563752	0.61955	0.514433	0.52954	0.359724	0.402608	0.513193	0.483652	0.591195	0.482654	0.589433	0.748633	0.534989	0.478176		0.470727	0.604126	0.511849	0.536407	0.576608	0.467899	0.466484	0.554427	0.587266	1	0.868683	0.228283	AT1G04600	-	0.894087	0.105784	AT1G04600	-
AT1G04610	YUC3	YUCCA 3	1314	22.1066	21.3549	23.5447	19.6477	18.2628	20.0843	15.94	14.7506	14.1431	15.3212	15.3986	13.6129	15.1343	15.0409	15.9687	15.7198	12.9389	13.7665	13.5835	14.1023	13.7385	14.6401	15.8047	15.343	17.0168	15.4188	15.5354		22.3354	19.3316	14.9446	14.7776	15.3813	14.1417	13.8081	15.2626	15.9903	1	0.827955	0.0718063	AT1G04610	-	0.778596	0.0508796	AT1G04610	-
AT1G04620		coenzyme F420 hydrogenase family / dehydrogenase, beta subunit family	1389	2.43692	2.19922	3.02005	2.93791	2.96518	3.38924	2.92061	2.85115	2.7207	2.74149	3.18306	2.77435	3.12828	3.0949	2.88477	3.24065	3.03627	3.1523	5.20058	5.62348	4.71408	6.07752	5.96471	5.61664	5.46672	5.7592	5.69672		2.55206	3.09744	2.83082	2.89963	3.03598	3.14307	5.17938	5.88629	5.64088	1	0.978453	-0.0431494	AT1G04620	-	0.848058	-0.0785067	AT1G04620	-
AT1G04625		Polynucleotidyl transferase, ribonuclease H-like superfamily protein	774	0	0.078846	0.07957	0.052641	0	0	0	0.076208	0.067313	0	0	0	0	0.174286	0	0	0.151657	0	0	0	0.110847	0.09562	0.130698	0	0	0	0.056229		0.0528053	0.017547	0.0478403	0	0.0580953	0.0505523	0.036949	0.0754393	0.018743	0	NA	NA	AT1G04625	-	NA	NA	AT1G04625	-
AT1G04630	MEE4	GRIM-19 protein	432	115.365	118.954	109.129	120.133	116.24	116.504	116.459	113.892	112.971	123.666	114.422	114.876	111.79	102.069	101.851	108.43	116.45	102.346	114.333	105.619	126.086	113.718	119.377	115.069	109.519	108.014	99.3168		114.483	117.626	114.441	117.655	105.237	109.075	115.346	116.055	105.617	1	0.935914	-0.052903	AT1G04630	-	0.680998	0.0843003	AT1G04630	-
AT1G04635	EMB1687	ribonuclease P family protein / Rpp14 family protein	456	10.5846	12.8242	12.8207	14.1693	13.486	14.9459	11.7183	11.077	12.2405	12.1521	13.2421	10.1193	12.9464	11.9302	13.6231	13.584	13.8933	11.7778	11.8819	11.026	12.7274	12.2249	12.5437	11.3512	13.1643	12.6653	11.9293		12.0765	14.2004	11.6786	11.8378	12.8332	13.085	11.8784	12.0399	12.5863	1	0.995747	0.00652235	AT1G04635	-	0.920671	-0.0527407	AT1G04635	-
AT1G04640	LIP2	lipoyltransferase 2	708	9.51214	7.24528	6.9602	9.1691	7.92866	6.38239	7.65119	9.07642	8.74942	10.0244	7.74439	9.69453	7.45829	6.58088	7.13386	7.52485	6.60229	7.14547	6.09075	9.24137	8.00976	8.81169	9.32128	7.88217	8.0149	6.23911	7.23534		7.90587	7.82672	8.49234	9.15444	7.05768	7.09087	7.78063	8.67171	7.16312	1	0.996889	-0.00425466	AT1G04640	-	0.271433	0.25918	AT1G04640	-
AT1G04645		Plant self-incompatibility protein S1 family	387	0	0	0	0	0	0	0	0	0	0	0	0	0	0	0	0	0	0	0	0	0	0	0	0	0	0	0		0	0	0	0	0	0	0	0	0	0	NA	NA	AT1G04645	-	NA	NA	AT1G04645	-
AT1G04650		unknown protein; Has 30201 Blast hits to 17322 proteins in 780 species: Archae - 12; Bacteria - 1396; Metazoa - 17338; Fungi - 3422; Plants - 5037; Viruses - 0; Other Eukaryotes - 2996 (source: NCBI BLink).	2994	2.21724	2.43069	1.97173	2.35434	2.61861	2.40428	2.61728	2.07671	2.25673	2.47693	2.98574	3.09908	2.56527	2.74846	3.0139	2.4372	2.50587	2.19959	3.03998	2.56842	2.64253	2.53797	2.81134	2.86359	2.12482	2.29149	2.65336		2.20655	2.45908	2.31691	2.85392	2.77588	2.38089	2.75031	2.73763	2.35656	1	0.625315	0.163768	AT1G04650	-	0.30222	0.18993	AT1G04650	-
AT1G04660		glycine-rich protein	639	0.177662	0.819085	1.19941	0.844413	0.102516	0.982374	0.880116	1.17182	0.931558	1.17369	0.49222	0.644157	0.652486	1.35899	0.846371	0.578381	0.767834	0.85445	0.095068	0.485751	0.843213	0.666603	1.03223	0.897745	0.778163	0.678043	0.899572		0.732052	0.643101	0.994498	0.770022	0.952616	0.733555	0.474677	0.865526	0.785259	0	0.969607	0.157477	AT1G04660	-	0.989632	-0.0268387	AT1G04660	-
AT1G04670		unknown protein; Has 40 Blast hits to 40 proteins in 14 species: Archae - 2; Bacteria - 5; Metazoa - 1; Fungi - 2; Plants - 30; Viruses - 0; Other Eukaryotes - 0 (source: NCBI BLink).	381	0.147272	0	0	0.126504	0.208979	0.6328	0.174769	0	0.152112	0.172081	0.273351	0	0.187627	0	0.153431	0.413355	0.353644	0	0	0	0	0.22403	0.105913	1.04512	0	0.144581	0.279859		0.0490907	0.322761	0.10896	0.148477	0.113686	0.255666	0	0.458354	0.14148	0	NA	NA	AT1G04670	-	NA	NA	AT1G04670	-
AT1G04680		Pectin lyase-like superfamily protein	1296	86.2269	77.0067	80.8272	83.1281	75.1403	74.972	79.2431	76.9565	82.5147	88.3463	87.7551	84.7146	77.6753	80.9667	79.7761	76.6598	77.9428	74.861	91.4335	88.2083	93.8104	90.3413	84.6818	86.3338	81.5445	81.0393	79.1564		81.3536	77.7468	79.5714	86.9387	79.4727	76.4879	91.1507	87.119	80.5801	1	0.989533	0.00788094	AT1G04680	-	0.0396934	0.121175	AT1G04680	-
AT1G04684		unknown protein; Has 30201 Blast hits to 17322 proteins in 780 species: Archae - 12; Bacteria - 1396; Metazoa - 17338; Fungi - 3422; Plants - 5037; Viruses - 0; Other Eukaryotes - 2996 (source: NCBI BLink).	150	0	0	0	0	0	0	0	0	0	0	0	0	0	0	0	0	0	0	0	0	0	0	0	0	0	0	0		0	0	0	0	0	0	0	0	0	0	NA	NA	AT1G04684	-	NA	NA	AT1G04684	-
AT1G04690	KAB1, KV-BETA1	potassium channel beta subunit 1	987	134.78	129.153	131.821	135.887	121.859	127.131	128.1	116.321	131.301	137.434	134.617	118.616	123.454	131.257	122.958	122.381	117.165	124.693	126.647	131.278	139.606	141.206	135.706	130.931	132.024	131.183	128.464		131.918	128.292	125.241	130.222	125.89	121.413	132.51	135.948	130.557	1	0.989871	0.0123112	AT1G04690	-	0.714035	0.0642762	AT1G04690	-
AT1G04700		PB1 domain-containing protein tyrosine kinase	3129	2.08117	2.72404	2.79767	2.99626	2.7486	3.41631	2.98142	2.80807	2.70945	2.78817	3.73652	2.65184	2.79231	2.93398	3.05217	2.96594	2.86714	2.65604	2.85606	3.47377	3.76494	2.22548	2.5275	2.86921	2.73338	3.33174	2.76893		2.53429	3.05372	2.83298	3.05884	2.92615	2.82971	3.36492	2.54073	2.94468	1	0.967686	0.0420152	AT1G04700	-	0.806142	0.0693922	AT1G04700	-
AT1G04710	KAT1, PKT4	peroxisomal 3-ketoacyl-CoA thiolase 4	1332	9.42925	8.8295	8.18935	8.74859	9.0987	9.05562	8.85517	7.92178	8.47126	8.27274	8.80411	9.04595	8.73077	8.62201	9.19453	7.40594	8.64672	8.01851	9.63659	8.53243	8.62556	9.70463	9.07002	8.55031	9.11291	8.03916	8.09921		8.81603	8.96764	8.41607	8.7076	8.8491	8.02372	8.93153	9.10832	8.41709	1	0.869475	0.0780422	AT1G04710	-	0.659351	0.0853638	AT1G04710	-
AT1G04730	CTF18	P-loop containing nucleoside triphosphate hydrolases superfamily protein	2832	5.02147	5.08166	5.14338	5.31183	5.30837	4.18039	5.18058	4.74614	5.00786	4.95954	4.45523	5.47189	4.67406	4.49242	5.62334	4.79824	4.81102	4.24086	4.68155	4.86159	4.82008	4.51964	4.69355	5.04517	5.76258	4.86495	4.44331		5.08217	4.93353	4.97819	4.96222	4.92994	4.61671	4.78774	4.75279	5.02361	1	0.921908	0.0679557	AT1G04730	-	0.762728	0.0744675	AT1G04730	-
AT1G04750	VAMP7B, VAMP721, ATVAMP721, AT VAMP7B	vesicle-associated membrane protein 721	660	195.032	183.445	194.999	199.304	190.09	201.054	208.577	204.072	199.955	201.006	187.788	183.442	192.952	205.779	193.954	200.445	199.934	192.86	199.629	203.66	209.299	206.818	205.453	210.196	205.585	192.902	203.715		191.159	196.816	204.201	190.745	197.562	197.746	204.196	207.489	200.734	1	0.993499	-0.00519562	AT1G04750	-	0.875467	-0.0255517	AT1G04750	-
AT1G04760	ATVAMP726, VAMP726	vesicle-associated membrane protein 726	663	4.2272	4.52427	4.87714	5.35094	5.07942	4.60604	5.56696	6.3018	5.5725	4.10596	5.64176	6.76119	4.34187	5.77439	6.09658	4.98907	4.47733	5.25589	3.56747	5.23365	6.38705	4.69531	4.5874	3.62949	4.26157	5.0454	4.6243		4.54287	5.01213	5.81375	5.50297	5.40428	4.90743	5.06272	4.30407	4.64376	1	0.972114	0.0694579	AT1G04760	-	0.858191	0.0970504	AT1G04760	-
AT1G04770		Tetratricopeptide repeat (TPR)-like superfamily protein	912	19.1602	19.9845	20.7012	34.7767	37.3471	31.1251	27.2119	23.5957	22.9574	18.0973	19.3751	18.8705	38.0876	34.13	35.0616	28.5154	34.1786	28.393	17.5378	16.5044	18.9474	33.0795	28.2228	36.3152	27.6272	28.8024	27.1737		19.9486	34.4163	24.5883	18.781	35.7597	30.3623	17.6632	32.5392	27.8678	1	0.38582	0.161666	AT1G04770	-	8.10236e-08	-0.463536	AT1G04770	-
AT1G04778		unknown protein; FUNCTIONS IN: molecular_function unknown; INVOLVED IN: biological_process unknown; LOCATED IN: cellular_component unknown; Has 0 Blast hits to 0 proteins in 0 species (source: NCBI BLink).	171	1.29935	6.44291	0.918905	14.2986	2.13497	9.6502	8.66232	9.12181	2.8111	6.71259	1.27031	4.38834	14.0011	6.82522	6.23678	14.802	8.51346	3.60049	17.4283	7.3065	9.53549	8.11453	5.76222	9.00793	8.9969	9.71099	6.22181		2.88706	8.69459	6.86508	4.12375	9.02103	8.97198	11.4234	7.62823	8.3099	1	0.994927	0.0371678	AT1G04778	-	0.600119	-0.702037	AT1G04778	-
AT1G04780		Ankyrin repeat family protein	1995	30.3143	31.8825	32.5228	32.6521	34.7676	33.1257	31.1186	32.3165	29.8124	31.4836	31.2471	30.162	31.8895	33.1465	32.6808	34.6534	32.2534	31.4149	28.9275	31.1638	29.496	32.4933	35.0386	34.0983	34.9046	33.5588	32.2504		31.5732	33.5151	31.0825	30.9642	32.5723	32.7739	29.8624	33.8767	33.5713	1	0.983527	-0.0124483	AT1G04780	-	0.532128	-0.0608525	AT1G04780	-
AT1G04790		RING/U-box superfamily protein	1905	11.7123	11.9052	10.7669	10.2155	11.2573	10.8844	12.0008	11.4053	11.0579	11.1036	10.6983	12.1031	10.3074	10.2188	11.7178	10.6748	10.4041	11.0149	11.546	11.5493	10.7993	10.8261	12.6221	11.6933	10.5616	10.4121	10.914		11.4615	10.7857	11.488	11.3017	10.748	10.6979	11.2982	11.7138	10.6292	1	0.997427	-0.00160373	AT1G04790	-	0.783593	0.0488649	AT1G04790	-
AT1G04800		glycine-rich protein	603	0	0	0.07024	0.181067	0	0.075989	0	0.060505	0.055589	0.124214	0	0	0	0.075532	0	0	0.057516	0	0.155575	0.199207	0.132243	0	0.037368	0.052325	0	0	0		0.0234133	0.0856853	0.038698	0.0414047	0.0251773	0.019172	0.162342	0.0298977	0	0	NA	NA	AT1G04800	-	NA	NA	AT1G04800	-
AT1G04810		26S proteasome regulatory complex, non-ATPase subcomplex, Rpn2/Psmd1 subunit	3006	39.7345	39.1758	39.7627	39.2399	37.909	36.6733	38.188	39.2062	38.7381	39.3966	42.7883	38.6503	39.952	40.162	39.1403	40.0547	38.8987	38.0298	41.2243	41.3192	40.6628	43.0539	40.8867	41.803	42.2673	40.076	41.6448		39.5577	37.9407	38.7108	40.2784	39.7514	38.9944	41.0688	41.9145	41.3294	1	0.985219	0.0114843	AT1G04810	-	0.821141	0.0290809	AT1G04810	-
AT1G04820	TUA4, TOR2	tubulin alpha-4 chain	1353	625.157	588.712	616.904	610.67	599.984	572.732	570.369	547.64	599.164	646.278	665.057	619.501	615.105	620.379	600.716	602.097	562.285	551.679	602.476	598.076	598.802	612.689	583.872	584.663	598.303	592.756	555.34		610.258	594.462	572.391	643.612	612.067	572.02	599.785	593.741	582.133	1	0.870461	0.0516297	AT1G04820	-	0.171493	0.117599	AT1G04820	-
AT1G04830		Ypt/Rab-GAP domain of gyp1p superfamily protein	1347	15.1327	16.0151	16.0885	15.0697	14.8411	15.3254	15.362	15.0263	14.1456	15.2853	15.7652	14.0678	15.4605	14.3114	16.4926	16.5536	15.0006	14.798	14.5462	15.2234	14.6538	14.215	16.4062	15.2813	16.0473	17.0797	15.8372		15.7454	15.0787	14.8446	15.0394	15.4215	15.4507	14.8078	15.3008	16.3214	1	0.988184	-0.0144513	AT1G04830	-	0.920825	-0.0238138	AT1G04830	-
AT1G04840		Tetratricopeptide repeat (TPR)-like superfamily protein	1998	1.46476	0.90048	1.51776	1.08347	1.34695	1.13333	1.30486	1.07405	1.34203	1.64693	1.04125	1.4077	1.37691	1.09289	1.61987	1.45277	1.07835	1.09992	1.13143	1.41974	1.34265	1.09263	0.976824	1.48391	1.51353	1.18534	1.39414		1.29433	1.18792	1.24031	1.36529	1.36322	1.21035	1.29794	1.18445	1.36434	1	0.921267	0.134877	AT1G04840	-	0.810962	0.124369	AT1G04840	-
AT1G04850		ubiquitin-associated (UBA)/TS-N domain-containing protein	1242	115.01	116.162	121.718	116.706	124.96	121.762	117.371	118.517	116.171	113.143	113.525	117.473	117.949	122.037	123.313	120.558	111.542	110.956	112.117	119.259	120.863	122.843	123.659	130.684	121.088	119.594	119.468		117.63	121.143	117.353	114.714	121.1	114.352	117.413	125.729	120.05	1	0.866772	0.041318	AT1G04850	-	0.989632	0.00288408	AT1G04850	-
AT1G04860	UBP2, ATUBP2	ubiquitin-specific protease 2	2886	16.3082	16.0586	16.4666	17.5645	17.216	16.9203	17.2845	16.7342	15.7693	15.6167	17.3646	18.5015	18.0639	18.1793	17.911	18.0952	16.8402	17.2611	17.809	19.3542	16.8335	16.9602	17.0173	17.1623	18.2604	16.0386	17.1727		16.2778	17.2336	16.596	17.1609	18.0514	17.3988	17.9989	17.0466	17.1572	1	0.892124	0.0426557	AT1G04860	-	0.952447	-0.0114534	AT1G04860	-
AT1G04870	PRMT10, ATPRMT10	protein arginine methyltransferase 10	1093.88	65.6902	56.3547	64.9488	61.5567	60.764	56.3253	58.9844	60.5233	61.786	64.0721	64.9769	68.9031	56.7591	63.2913	54.8718	59.8572	63.9079	64.6711	61.2994	59.7753	61.9486	58.2514	53.8956	57.2853	50.9539	59.0779	53.9286		62.3312	59.5487	60.4312	65.984	58.3074	62.8121	61.0078	56.4774	54.6535	1	0.641178	-0.0840392	AT1G04870	-	0.689436	0.0534533	AT1G04870	-
AT1G04880		HMG (high mobility group) box protein with ARID/BRIGHT DNA-binding domain	1347	0.31198	0.445593	0.426436	0.127841	0.512279	0.52712	0.450309	0.524201	0.541765	0.352473	0.327072	0.293481	0.439632	0.57574	0.454915	0.578156	0.452729	0.341172	0.314553	0.537329	0.570221	0.413374	0.505687	0.496097	0.896725	0.519802	0.251478		0.39467	0.38908	0.505425	0.324342	0.490096	0.457352	0.474034	0.471719	0.556002	1	0.988152	0.0761675	AT1G04880	-	0.723244	-0.302472	AT1G04880	-
AT1G04890		Protein of unknown function, DUF593	1236	0	0	0	0	0	0	0	0	0	0	0	0	0	0	0	0	0	0	0	0	0	0	0	0	0	0	0		0	0	0	0	0	0	0	0	0	0	NA	NA	AT1G04890	-	NA	NA	AT1G04890	-
AT1G04900		Protein of unknown function (DUF185)	1329	20.0949	17.8176	20.5127	20.6131	21.2537	19.2827	21.222	18.332	18.9925	19.8248	21.5872	21.0262	22.5493	20.1912	20.3711	19.0928	17.9821	21.454	18.4158	21.4415	20.5224	19.4027	20.2938	19.9156	20.2485	18.0531	18.1456		19.4751	20.3832	19.5155	20.8127	21.0372	19.5096	20.1266	19.8707	18.8157	1	0.73726	0.0826496	AT1G04900	-	0.543507	0.0792679	AT1G04900	-
AT1G04910		O-fucosyltransferase family protein	1560	31.2216	29.5987	32.0318	33.1139	33.9747	34.3806	32.505	31.5071	31.7877	32.6108	31.4393	33.0579	32.6807	30.9186	34.5609	32.7406	30.1478	30.8729	31.7737	31.9204	29.3325	34.2177	33.9719	34.4962	34.0304	32.2572	34.5912		30.9507	33.8231	31.9333	32.3693	32.7201	31.2538	31.0089	34.2286	33.6263	1	0.917332	0.0379471	AT1G04910	-	0.781561	0.0380832	AT1G04910	-
AT1G04920	ATSPS3F, SPS3F	sucrose phosphate synthase 3F	3189	0.009415	0	0.023435	0.062461	0.081728	0.158952	0.073571	0.023416	0.010187	0.059616	0.051174	0.013613	0.105363	0.026097	0.019404	0.038956	0.067423	0.055594	0.070372	0.021374	0.049924	0.049843	0.05263	0.053999	0	0.027255	0.033253		0.01095	0.101047	0.0357247	0.0414677	0.050288	0.053991	0.0472233	0.0521573	0.0201693	0	NA	NA	AT1G04920	-	NA	NA	AT1G04920	-
AT1G04930		hydroxyproline-rich glycoprotein family protein	999	8.70223	7.02377	7.76968	8.15955	7.22841	7.68471	7.55539	8.33506	7.70686	7.42677	7.87533	8.03102	8.91622	9.19558	9.47129	8.98858	9.81538	8.53045	6.97061	9.15582	7.52296	6.93594	7.29102	6.99214	7.82432	8.30182	8.07843		7.83189	7.69089	7.86577	7.77771	9.19436	9.11147	7.88313	7.07303	8.06819	1	0.993499	-0.0119313	AT1G04930	-	0.418517	-0.159566	AT1G04930	-
AT1G04940	TIC20	translocon at the inner envelope membrane of chloroplasts 20	825	21.4294	21.927	22.3308	24.0848	20.6255	21.9223	21.1456	17.5598	21.7501	24.1756	20.5691	24.5906	22.2266	20.3003	24.3123	22.2271	19.7076	21.7671	18.078	21.8905	23.0084	21.9937	22.9386	20.127	19.1156	20.2071	19.2694		21.8957	22.2109	20.1518	23.1118	22.2797	21.2339	20.9923	21.6864	19.5307	1	0.974127	0.0302615	AT1G04940	-	0.686726	0.0820371	AT1G04940	-
AT1G04945		HIT-type Zinc finger family protein	1169.78	10.1566	9.98024	9.37126	10.1364	11.0288	8.99551	8.95693	10.4984	8.66043	9.22841	9.76956	12.3279	9.08843	7.14863	9.83762	7.82955	10.2659	9.71896	9.91328	10.3265	10.5016	9.5583	8.93586	8.85622	9.80039	8.53946	10.3064		9.83603	10.0536	9.37192	10.442	8.69156	9.27147	10.2471	9.11679	9.54875	1	0.960346	-0.0697995	AT1G04945	-	0.732764	0.125558	AT1G04945	-
AT1G04950	TAFII59, TAF6, ATTAF6	TATA BOX ASSOCIATED FACTOR II 59	1650	12.5994	12.0109	14.0068	13.6237	14.8019	14.4475	14.8565	14.1404	13.6785	12.1152	12.7292	14.3181	12.7533	13.1509	14.789	14.2688	13.6204	12.7618	13.7909	14.5134	13.1791	13.3112	15.5626	13.1423	14.7026	14.6816	13.5256		12.8724	14.291	14.2251	13.0542	13.5644	13.5503	13.8278	14.0054	14.3033	1	0.996646	-0.00233663	AT1G04950	-	0.918138	-0.0255985	AT1G04950	-
AT1G04960		Protein of unknown function (DUF1664)	954.396	27.5691	30.4145	31.3788	26.7934	28.4754	29.619	31.4139	32.9565	30.3204	26.1858	29.3497	29.1397	30.811	32.2433	31.737	31.8426	29.928	29.1411	32.5997	31.9234	31.8663	29.0936	31.0185	29.682	33.3747	30.9685	29.9951		29.7875	28.2959	31.5636	28.2251	31.5971	30.3039	32.1298	29.9314	31.4461	1	0.942602	0.0368489	AT1G04960	-	0.6497	-0.0662979	AT1G04960	-
AT1G04970		lipid-binding serum glycoprotein family protein	1312.24	28.9887	34.5915	33.2368	32.7612	37.8855	40.8014	36.1714	38.0811	37.7123	33.7822	32.2205	33.3046	35.6235	37.227	33.4707	37.059	33.0115	37.7202	36.6819	38.1131	37.8473	37.0951	40.4924	42.7239	37.9835	39.7059	38.0762		32.2723	37.1494	37.3216	33.1024	35.4404	35.9302	37.5474	40.1038	38.5885	1	0.99511	-0.00344838	AT1G04970	-	0.583815	-0.0706678	AT1G04970	-
AT1G04980	ATPDIL2-2, ATPDI10, PDI10, PDIL2-2	PDI-like 2-2	1344	43.8749	41.6253	46.7378	50.0713	45.9649	42.7082	47.7155	40.5663	45.916	41.8909	45.2277	48.8006	45.1839	48.0777	49.0158	42.6539	42.3617	44.1239	43.3238	45.1394	43.5268	44.0227	47.0415	46.6645	47.102	43.461	42.7392		44.0793	46.2481	44.7326	45.3064	47.4258	43.0465	43.9967	45.9096	44.4341	1	0.500592	0.0884139	AT1G04980	-	0.63475	0.0538344	AT1G04980	-
AT1G04985		unknown protein; Has 37 Blast hits to 37 proteins in 11 species: Archae - 0; Bacteria - 0; Metazoa - 0; Fungi - 0; Plants - 37; Viruses - 0; Other Eukaryotes - 0 (source: NCBI BLink).	582	23.8622	19.9288	22.1029	22.9808	21.9663	24.8286	24.6015	25.1324	25.7334	21.0054	24.2006	23.5194	20.0136	23.9163	22.2578	25.7107	23.4178	26.5334	25.7183	27.7185	25.9034	26.182	25.0884	24.7836	26.0989	25.2758	24.3004		21.9646	23.2586	25.1558	22.9085	22.0626	25.2206	26.4467	25.3513	25.225	1	0.40078	-0.163997	AT1G04985	-	0.56273	-0.103837	AT1G04985	-
AT1G04990		Zinc finger C-x8-C-x5-C-x3-H type family protein	1215	28.0431	26.3368	28.5261	28.4553	28.7118	28.2825	25.842	29.1253	23.9247	25.3993	31.2371	30.8225	29.3479	27.1083	30.7362	26.7833	26.2468	22.7451	24.8448	25.9318	25.5735	29.6531	30.7951	29.9286	29.2973	29.5888	30.8712		27.6353	28.4832	26.2973	29.153	29.0641	25.2584	25.45	30.1256	29.9191	1	0.576093	0.121479	AT1G04990	-	0.263057	0.140046	AT1G04990	-
AT1G05000		Phosphotyrosine protein phosphatases superfamily protein	655.666	35.1828	40.5309	38.8089	55.9887	67.0591	56.4736	55.4645	60.6059	55.9076	48.5176	51.2347	56.0562	59.1874	62.7529	59.652	68.0307	67.4356	70.4697	51.324	48.8728	43.4978	46.7264	43.6444	48.9322	55.9952	63.5825	57.1331		38.1742	59.8405	57.326	51.9362	60.5308	68.6453	47.8982	46.4343	58.9036	1	0.239322	-0.139409	AT1G05000	-	0.000139723	-0.268135	AT1G05000	-
AT1G05010	EFE, ACO4, EAT1	ethylene-forming enzyme	972	28.1773	25.7248	31.3902	25.4622	27.4078	25.201	23.5537	21.7613	24.2845	17.7426	19.4768	21.8389	23.5928	22.9563	24.7675	23.7201	24.3944	23.5981	15.3702	17.6117	14.9052	18.8367	19.4363	20.7383	21.6939	23.1947	21.0131		28.4308	26.0237	23.1998	19.6861	23.7722	23.9042	15.9624	19.6704	21.9672	1	0.96567	-0.0277242	AT1G05010	-	0.0226797	-0.190806	AT1G05010	-
AT1G05020		ENTH/ANTH/VHS superfamily protein	1962	0.363602	0.195675	0.547092	0.378681	0.505716	0.594231	0.583468	0.346146	0.263415	0.506688	0.410466	0.612551	0.302246	0.486693	0.328978	0.390874	0.522469	0.370827	0.653944	0.24107	0.291051	0.262799	0.121668	0.184726	0.330377	0.30289	0.243945		0.36879	0.492876	0.397676	0.509902	0.372639	0.428057	0.395355	0.189731	0.292404	1	0.948085	-0.156554	AT1G05020	-	0.843145	0.16462	AT1G05020	-
AT1G05030		Major facilitator superfamily protein	1575	5.71677	5.28035	4.8775	5.05534	5.39561	4.38503	4.96474	4.50068	4.17408	4.8193	4.42697	5.66217	5.00244	5.76444	5.37514	5.25255	5.37289	5.56659	4.73251	4.50961	4.53637	4.53529	5.85853	4.85577	5.55559	5.28463	5.10083		5.29154	4.94533	4.5465	4.96948	5.38067	5.39734	4.59283	5.0832	5.31368	1	0.993155	-0.0143142	AT1G05030	-	0.778641	-0.0818481	AT1G05030	-
AT1G05040		BEST Arabidopsis thaliana protein match is: Ubiquitin-associated (UBA) protein (TAIR:AT2G33010.1); Has 14 Blast hits to 12 proteins in 3 species: Archae - 0; Bacteria - 0; Metazoa - 0; Fungi - 0; Plants - 14; Viruses - 0; Other Eukaryotes - 0 (source: NCBI BLink).	487.5	0	0	0	0	0	0	0.100444	0	0	0	0	0	0	0	0	0	0	0	0	0.345995	0	0	0	0	0	0	0		0	0	0.0334813	0	0	0	0.115332	0	0	0	NA	NA	AT1G05040	-	NA	NA	AT1G05040	-
AT1G05055	ATGTF2H2, GTF2H2	general transcription factor II H2	1266	13.9533	13.5348	12.8695	14.3577	12.0741	14.1673	13.1225	13.9438	13.6592	13.9442	13.971	13.2285	14.4755	13.9432	12.7225	13.8929	12.5509	15.2119	12.1425	14.2295	12.8507	13.3619	13.3487	14.2497	13.7709	14.185	11.4733		13.4525	13.533	13.5752	13.7146	13.7137	13.8852	13.0742	13.6534	13.1431	1	0.98037	-0.0250647	AT1G05055	-	0.994342	-0.00305461	AT1G05055	-
AT1G05060		unknown protein; Has 34 Blast hits to 34 proteins in 13 species: Archae - 0; Bacteria - 0; Metazoa - 0; Fungi - 0; Plants - 34; Viruses - 0; Other Eukaryotes - 0 (source: NCBI BLink).	762	9.37381	13.3875	10.9894	11.8402	14.6469	14.4189	17.2442	12.4843	14.2303	11.4902	15.7896	13.0035	14.0838	12.5355	14.5365	13.7073	13.8273	15.7718	13.7976	15.7526	13.8648	13.249	15.5627	15.2662	14.0265	14.4464	15.4065		11.2502	13.6353	14.6529	13.4278	13.7186	14.4355	14.4717	14.6926	14.6265	1	0.949386	-0.0579381	AT1G05060	-	0.836404	-0.0637513	AT1G05060	-
AT1G05065	CLE20	CLAVATA3/ESR-RELATED 20	252	1.21461	1.20606	0.431091	0.282319	1.01274	1.41223	1.07532	2.84316	0.954294	1.86461	0.597791	2.00455	0.803164	0.928601	1.46051	1.42154	0.360897	0.387262	1.90928	2.55728	3.95221	3.78678	1.18183	2.57369	1.42974	1.3446	0.858181		0.950587	0.90243	1.62426	1.48898	1.06409	0.723233	2.80626	2.5141	1.21084	1	NA	NA	AT1G05065	-	NA	NA	AT1G05065	-
AT1G05070		Protein of unknown function (DUF1068)	555	18.4537	21.1692	19.6866	22.1469	26.9575	22.7403	24.3768	21.2003	18.6253	19.4909	21.9254	17.6493	20.8397	21.9769	20.4201	25.5311	20.7533	21.6147	21.428	23.1437	20.7184	22.4057	23.7798	22.8525	21.918	22.5451	21.131		19.7698	23.9482	21.4008	19.6885	21.0789	22.633	21.7634	23.0127	21.8647	1	0.856414	-0.0967634	AT1G05070	-	0.450461	-0.144167	AT1G05070	-
AT1G05080		F-box/RNI-like/FBD-like domains-containing protein	1320	0	0	0	0.030807	0	0	0	0	0	0	0	0	0	0	0	0	0	0	0	0	0	0	0	0	0	0	0		0	0.010269	0	0	0	0	0	0	0	0	NA	NA	AT1G05080	-	NA	NA	AT1G05080	-
AT1G05085		unknown protein; Has 35333 Blast hits to 34131 proteins in 2444 species: Archae - 798; Bacteria - 22429; Metazoa - 974; Fungi - 991; Plants - 531; Viruses - 0; Other Eukaryotes - 9610 (source: NCBI BLink).	375	0	0	0	0	0	0	0	0	0	0	0	0	0	0	0	0	0	0	0	0	0	0	0	0	0	0	0		0	0	0	0	0	0	0	0	0	0	NA	NA	AT1G05085	-	NA	NA	AT1G05085	-
AT1G05090		dentin sialophosphoprotein-related	2121	4.91679	3.85156	5.19459	4.68819	4.4835	5.21788	5.52173	5.15395	4.59179	5.35841	5.07883	3.86867	6.25441	5.08613	3.37935	4.51836	6.81796	3.61716	5.4748	4.07979	4.84464	5.3647	5.1265	4.9069	6.29157	4.63408	5.8625		4.65431	4.79652	5.08916	4.76864	4.90663	4.98449	4.79974	5.1327	5.59605	1	0.995533	-0.0115173	AT1G05090	-	0.98455	-0.0236152	AT1G05090	-
AT1G05100	MAPKKK18	mitogen-activated protein kinase kinase kinase 18	1020	3.29187	3.29993	3.0249	2.50021	2.75823	3.0046	2.33346	1.71045	1.44148	1.62759	2.26004	2.05052	2.75614	2.79275	2.67688	2.4521	1.81947	2.11163	0.587286	0.764104	0.549472	1.15548	1.064	1.04221	2.68297	2.12433	2.30711		3.20557	2.75435	1.82846	1.97938	2.74192	2.12773	0.633621	1.08723	2.37147	1	0.694385	0.228244	AT1G05100	-	0.876022	-0.079423	AT1G05100	-
AT1G05120		Helicase protein with RING/U-box domain	2502	14.2813	14.5663	14.7855	14.3523	15.0209	15.0013	15.1386	15.2517	14.5484	15.0648	15.4373	14.9891	14.0295	14.9848	14.9234	16.7865	14.5778	17.1521	16.2624	16.211	15.6486	15.3561	15.5017	16.5569	16.359	15.6906	16.2055		14.5444	14.7915	14.9796	15.1637	14.6459	16.1721	16.0407	15.8049	16.085	1	0.433287	-0.0986357	AT1G05120	-	0.577877	-0.0626145	AT1G05120	-
AT1G05136		unknown protein; Has 30201 Blast hits to 17322 proteins in 780 species: Archae - 12; Bacteria - 1396; Metazoa - 17338; Fungi - 3422; Plants - 5037; Viruses - 0; Other Eukaryotes - 2996 (source: NCBI BLink).	141	0	0	0	0	0	0	0	0	0	0	0	0	0	0	0	0	0	0	0	0	0	0	0	0	0	0	0		0	0	0	0	0	0	0	0	0	0	NA	NA	AT1G05136	-	NA	NA	AT1G05136	-
AT1G05140		Peptidase M50 family protein	1326	4.62479	4.96574	5.14993	4.55237	5.79287	5.04074	5.23838	5.99394	4.44773	5.13733	4.96696	5.53368	5.24055	4.35734	4.81175	5.78751	4.49623	5.48462	4.88285	5.56447	4.57476	4.3982	6.53471	5.01474	5.39044	4.73516	5.00604		4.91349	5.12866	5.22668	5.21266	4.80321	5.25612	5.00736	5.31588	5.04388	1	0.926656	-0.0827233	AT1G05140	-	0.979993	0.0135994	AT1G05140	-
AT1G05150		Calcium-binding tetratricopeptide family protein	2427	20.5812	22.9428	21.0055	26.4062	24.9658	25.4301	25.4806	23.9526	23.3731	21.9889	24.3587	25.3999	25.2817	26.0873	26.9379	24.4562	23.7006	25.3168	25.8541	26.6108	26.9396	25.1275	25.888	26.3793	25.4847	24.9338	24.5922		21.5098	25.6007	24.2688	23.9158	26.1023	24.4912	26.4682	25.7983	25.0036	1	0.760704	0.0605191	AT1G05150	-	0.873379	-0.023883	AT1G05150	-
AT1G05160	CYP88A3, ATKAO1, KAO1	cytochrome P450, family 88, subfamily A, polypeptide 3	1473	5.2781	4.15636	5.21903	7.33929	6.50063	5.79195	6.94399	4.83985	5.13698	4.82036	5.20179	7.52431	5.34107	5.62856	6.04402	5.11129	4.37725	5.2213	5.85213	5.23636	5.18132	5.60455	6.44977	6.64923	5.72105	5.9884	5.12927		4.8845	6.54396	5.64027	5.84882	5.67122	4.90328	5.42327	6.23452	5.61291	1	0.829715	0.144739	AT1G05160	-	0.559862	0.167981	AT1G05160	-
AT1G05170		Galactosyltransferase family protein	1223.17	18.1581	19.0077	22.1983	15.8651	16.2047	15.6786	15.3337	15.108	15.0089	15.253	16.0835	18.9063	13.7568	14.6031	15.456	16.4896	13.6821	14.5824	13.7407	12.5183	13.1804	12.7846	13.5023	14.9419	16.2119	17.7485	16.2785		19.788	15.9161	15.1502	16.7476	14.6053	14.918	13.1465	13.7429	16.7463	1	0.97992	-0.0233056	AT1G05170	-	0.407461	0.117716	AT1G05170	-
AT1G05180	AXR1	NAD(P)-binding Rossmann-fold superfamily protein	1623	29.9789	30.4322	31.7168	32.7179	33.1708	28.2646	31.3276	28.442	28.4146	29.5521	31.0703	33.6963	28.2765	31.2248	31.5627	28.6088	25.6348	31.2268	33.7298	32.23	29.8607	30.5344	29.5708	31.6003	30.9138	29.8982	27.7402		30.7093	31.3844	29.3947	31.4396	30.3547	28.4901	31.9402	30.5685	29.5174	1	0.838975	0.0771542	AT1G05180	-	0.394297	0.117818	AT1G05180	-
AT1G05190	emb2394	Ribosomal protein L6 family	672	20.1428	17.7521	20.4898	19.0413	20.8569	19.1752	23.91	20.2605	19.9111	17.7374	20.4895	17.7614	17.9213	21.8077	20.6922	17.4613	19.2172	18.331	15.7095	18.3973	17.3888	21.7519	23.2207	25.3772	20.6868	20.1609	21.6144		19.4616	19.6911	21.3605	18.6628	20.1404	18.3365	17.1652	23.4499	20.8207	1	0.879945	0.0773859	AT1G05190	-	0.926281	0.0286886	AT1G05190	-
AT1G05200	ATGLR3.4, GLR3.4, GLUR3	glutamate receptor 3.4	2880	4.7116	4.06254	3.55811	3.46755	3.36591	3.2944	3.79726	4.30666	3.47218	3.99146	4.58108	3.80361	3.6366	4.54281	3.49298	5.03057	4.17594	4.73243	4.58067	3.87081	3.56965	4.47492	4.42589	4.83821	4.20282	4.65516	5.14935		4.11075	3.37595	3.8587	4.12538	3.8908	4.64631	4.00704	4.57967	4.66911	1	0.455531	-0.189848	AT1G05200	-	0.575475	-0.123396	AT1G05200	-
AT1G05205		unknown protein; Has 44 Blast hits to 44 proteins in 16 species: Archae - 0; Bacteria - 0; Metazoa - 0; Fungi - 0; Plants - 44; Viruses - 0; Other Eukaryotes - 0 (source: NCBI BLink).	276	185.076	210.835	192.407	222.104	204.137	213.642	201.678	187.785	208.93	186.958	180.774	202.961	198.419	194.249	215.737	189.174	216.107	192.601	207.773	201.42	200.245	215.136	195.163	217.78	208.052	217.057	211.311		196.106	213.294	199.464	190.231	202.802	199.294	203.146	209.36	212.14	1	0.973735	-0.0348805	AT1G05205	-	0.851685	-0.0525397	AT1G05205	-
AT1G05210		Transmembrane protein 97, predicted	507	33.9609	48.2332	37.7468	35.3178	33.9369	33.8269	43.0516	38.061	36.0023	40.4284	32.7771	42.0153	39.6352	32.9135	35.4913	33.6381	31.7308	33.5779	39.7929	37.5938	41.891	41.3774	38.2772	39.2136	35.8898	38.3692	36.9211		39.9803	34.3605	39.0383	38.4069	36.0133	32.9823	39.7592	39.6227	37.06	1	0.911856	0.07817	AT1G05210	-	0.38832	0.160141	AT1G05210	-
AT1G05220		Transmembrane protein 97, predicted	483	10.9805	11.5357	10.9149	13.4299	14.0925	10.308	14.1804	13.328	12.5415	10.109	13.821	9.65909	11.3482	15.9263	10.7984	12.3319	12.1679	10.8481	10.2232	9.20428	9.44275	13.6687	13.1419	13.9573	11.2963	16.705	14.4061		11.1437	12.6101	13.35	11.1964	12.691	11.7826	9.62341	13.5893	14.1358	1	0.956525	0.0772238	AT1G05220	-	0.946383	-0.0397432	AT1G05220	-
AT1G05230	HDG2	homeodomain GLABROUS 2	2166	0.284725	0.516573	0.370143	0.474674	0.479682	0.383075	0.500587	0.337303	0.663762	0.380381	0.568756	0.437487	0.42996	0.165468	0.449064	0.697207	0.625571	0.38433	0.556716	0.732107	0.435958	0.538912	0.639547	1.04067	0.473505	0.432136	0.89495		0.39048	0.44581	0.500551	0.462208	0.348164	0.569036	0.574927	0.73971	0.600197	1	0.580842	-0.556629	AT1G05230	-	0.838497	-0.204631	AT1G05230	-
AT1G05240		Peroxidase superfamily protein	978	43.9689	59.0187	52.8669	63.47	69.4345	72.154	85.6013	85.3177	79.3854	94.0618	129.755	111.268	86.3019	93.5889	99.3865	80.8314	61.2517	66.5633	124.931	117.66	128.876	54.6767	56.2331	61.1404	61.5885	72.5838	60.1291		51.9515	68.3528	83.4348	111.695	93.0924	69.5488	123.822	57.3501	64.7671	1	0.0898709	0.268455	AT1G05240	-	1.95026e-05	0.467687	AT1G05240	-
AT1G05260	RCI3, RCI3A	Peroxidase superfamily protein	981	415.061	432.965	458.396	416.283	385.547	387.38	367.759	382.523	364.714	360.564	363.479	366.797	382.916	405.103	419.619	418.799	370.631	414.544	240.95	232.723	234.279	338.401	318.355	332.199	381.506	380.73	383.885		435.474	396.403	371.665	363.613	402.546	401.325	235.984	329.652	382.04	1	0.972114	-0.0170028	AT1G05260	-	0.122066	-0.103682	AT1G05260	-
AT1G05270		TraB family protein	1116	40.4647	38.9285	39.9032	40.9677	39.0323	42.8912	40.674	39.3456	40.5628	38.835	35.6024	39.914	37.565	39.2287	41.8273	38.3122	40.5591	40.3401	39.6123	40.8751	40.4047	39.2271	40.5234	44.3613	40.4688	42.0956	41.8997		39.7655	40.9637	40.1941	38.1171	39.5403	39.7371	40.2974	41.3706	41.488	1	0.98542	-0.0143722	AT1G05270	-	0.826433	-0.0356421	AT1G05270	-
AT1G05280		Protein of unknown function (DUF604)	1386	18.123	15.2304	14.9519	17.3216	15.8343	15.8103	14.5687	14.2314	14.8849	14.3175	14.9031	14.22	14.4647	15.2765	16.7261	16.356	15.8311	15.6724	11.3844	11.1687	11.8438	13.4973	13.8377	13.8527	14.6962	14.7946	16.7064		16.1018	16.3221	14.5617	14.4802	15.4891	15.9532	11.4656	13.7292	15.3991	1	0.942602	-0.0393736	AT1G05280	-	0.500159	-0.0926566	AT1G05280	-
AT1G05290		CCT motif family protein	1110	0	0	0	0	0	0	0	0	0	0	0	0	0	0	0	0	0	0	0	0	0	0.038104	0.068232	0	0	0	0		0	0	0	0	0	0	0	0.0354453	0	0	NA	NA	AT1G05290	-	NA	NA	AT1G05290	-
AT1G05291		Protein of unknown function (DUF1218)	615	0	0	0	0	0	0	0	0	0	0	0	0	0	0	0	0	0	0	0	0	0	0	0	0	0	0	0		0	0	0	0	0	0	0	0	0	0	NA	NA	AT1G05291	-	NA	NA	AT1G05291	-
AT1G05300	ZIP5	zinc transporter 5 precursor	1083	10.3381	12.0682	13.4193	12.2556	11.9066	12.4208	11.9359	12.4953	10.8513	9.4382	10.8403	9.73393	12.0125	13.2081	12.9578	13.3877	10.6952	11.6955	7.29665	6.70951	7.29152	13.0852	12.9041	14.3225	15.0946	13.5963	16.4958		11.9419	12.1943	11.7608	10.0041	12.7261	11.9261	7.09923	13.4373	15.0622	1	0.968521	0.0379951	AT1G05300	-	0.255803	-0.178008	AT1G05300	-
AT1G05310		Pectin lyase-like superfamily protein	1182	13.2847	13.6821	13.3617	11.5987	15.0765	19.5023	14.2289	11.002	13.993	12.7191	12.4725	10.6089	12.4828	16.4555	13.7643	13.3854	14.1639	14.4184	14.8901	17.6901	12.4826	14.3962	13.0016	16.1255	16.0011	12.7347	15.8372		13.4428	15.3925	13.0746	11.9335	14.2342	13.9892	15.0209	14.5078	14.8577	1	0.997301	0.00281652	AT1G05310	-	0.440218	-0.15021	AT1G05310	-
AT1G05320		FUNCTIONS IN: molecular_function unknown; INVOLVED IN: biological_process unknown; LOCATED IN: cellular_component unknown; EXPRESSED IN: fruit, egg cell; CONTAINS InterPro DOMAIN/s: Prefoldin (InterPro:IPR009053); BEST Arabidopsis thaliana protein match is: unknown protein (TAIR:AT2G32240.1); Has 267650 Blast hits to 119772 proteins in 3899 species: Archae - 3706; Bacteria - 62589; Metazoa - 1065…	2373	25.5912	30.4976	31.9053	25.2977	27.4478	31.5489	29.5598	28.3327	26.724	22.9125	26.6804	29.0672	27.0351	29.9979	30.499	31.2791	27.8737	29.2122	23.0928	27.9271	23.4563	25.6596	25.7148	30.1401	30.1588	29.6028	30.895		29.3314	28.0981	28.2055	26.22	29.1773	29.455	24.8254	27.1715	30.2189	1	0.993499	0.0109939	AT1G05320	-	0.586672	-0.109021	AT1G05320	-
AT1G05330		unknown protein; Has 6 Blast hits to 6 proteins in 2 species: Archae - 0; Bacteria - 0; Metazoa - 0; Fungi - 0; Plants - 6; Viruses - 0; Other Eukaryotes - 0 (source: NCBI BLink).	414	0	0	0	0	0	0.203341	0	0	0	0	0	0	0	0.410714	0	0.206677	0	0	0.230734	0	0.134576	0.232919	0	0.292232	0	0.144581	0.566981		0	0.0677803	0	0	0.136905	0.0688923	0.12177	0.17505	0.237187	0	NA	NA	AT1G05330	-	NA	NA	AT1G05330	-
AT1G05340		unknown protein; FUNCTIONS IN: molecular_function unknown; INVOLVED IN: biological_process unknown; LOCATED IN: chloroplast; EXPRESSED IN: 14 plant structures; EXPRESSED DURING: 7 growth stages; BEST Arabidopsis thaliana protein match is: unknown protein (TAIR:AT2G32210.1); Has 189 Blast hits to 189 proteins in 27 species: Archae - 0; Bacteria - 0; Metazoa - 0; Fungi - 21; Plants - 168; Viruses -…	219	29.5792	21.8599	23.2789	22.7578	27.0242	35.3841	24.6457	24.5273	34.9681	20.9354	23.3897	21.6491	25.6235	24.7627	21.3852	24.6701	31.7158	41.8992	32.0244	31.9659	32.6487	34.6533	31.3342	40.5357	50.5919	55.1749	47.7674		24.906	28.3887	28.047	21.9914	23.9238	32.7617	32.213	35.5077	51.1781	1	0.470204	-0.347528	AT1G05340	-	0.253042	-0.363134	AT1G05340	-
AT1G05350		NAD(P)-binding Rossmann-fold superfamily protein	1296	38.548	34.1456	38.4536	39.0588	38.596	37.1269	36.4502	35.6473	35.2176	38.6269	40.2645	36.8916	39.6332	40.0268	38.3593	36.1989	35.8804	36.4799	36.3959	35.9263	37.4187	38.4454	36.112	37.7577	37.2177	37.1118	37.2887		37.0491	38.2606	35.7717	38.5943	39.3398	36.1864	36.5803	37.4384	37.2061	1	0.689756	0.0737878	AT1G05350	-	0.524212	0.0680681	AT1G05350	-
AT1G05360		BEST Arabidopsis thaliana protein match is: SNARE associated Golgi protein family (TAIR:AT4G14950.1); Has 332 Blast hits to 326 proteins in 115 species: Archae - 0; Bacteria - 11; Metazoa - 174; Fungi - 0; Plants - 74; Viruses - 0; Other Eukaryotes - 73 (source: NCBI BLink).	1251	25.0579	29.3118	25.7013	29.0006	31.271	28.5547	27.5508	25.1937	26.4994	24.8238	24.3891	26.7998	29.1584	29.0958	29.2208	26.3777	26.3032	27.156	25.1542	27.9509	26.9218	28.3129	28.7228	27.2024	27.5281	26.0565	27.1011		26.6903	29.6088	26.4146	25.3376	29.1583	26.6123	26.6756	28.0794	26.8952	1	0.664843	0.0970066	AT1G05360	-	0.869384	-0.0335376	AT1G05360	-
AT1G05370		Sec14p-like phosphatidylinositol transfer family protein	1254	1.09158	0.885589	0.886748	0.396929	0.942392	0.68032	0.848661	0.634499	0.985785	1.19022	0.855386	1.25233	0.376022	0.764265	0.473782	0.383536	0.457428	0.988776	1.16556	1.14616	1.04718	0.588215	0.376535	1.03923	0.983763	0.724254	0.567816		0.954639	0.673214	0.822982	1.09931	0.538023	0.609913	1.11963	0.667993	0.758611	1	0.982288	-0.0941374	AT1G05370	-	0.265596	0.645902	AT1G05370	-
AT1G05380		Acyl-CoA N-acyltransferase with RING/FYVE/PHD-type zinc finger protein	3417	15.6529	15.5488	15.6683	15.8998	15.9249	15.6288	16.6198	16.2655	15.5016	14.9119	16.0499	15.3213	15.2925	16.6627	16.1925	17.05	15.845	15.9511	14.8369	16.6877	15.3327	15.7086	15.9153	16.9593	16.3544	16.32	15.9055		15.6233	15.8178	16.129	15.4277	16.0492	16.282	15.6191	16.1944	16.1933	1	0.977971	-0.0153528	AT1G05380	-	0.578218	-0.0584256	AT1G05380	-
AT1G05385	LPA19, Psb27-H1	photosystem II 11 kDa protein-related	600	3.01398	4.1122	2.2861	4.2721	2.43447	2.44715	4.72863	5.25528	3.42344	3.31401	2.90763	3.01314	3.19299	3.48757	2.16197	4.75484	3.86403	4.72775	6.18758	4.4169	4.0442	4.96566	5.18891	4.96313	4.08592	4.26919	4.43512		3.13743	3.05124	4.46912	3.07826	2.94751	4.44887	4.88289	5.03923	4.26341	1	0.39278	-0.41969	AT1G05385	-	0.371204	-0.350638	AT1G05385	-
AT1G05400		unknown protein; BEST Arabidopsis thaliana protein match is: unknown protein (TAIR:AT1G06810.1); Has 31 Blast hits to 31 proteins in 2 species: Archae - 0; Bacteria - 0; Metazoa - 0; Fungi - 0; Plants - 31; Viruses - 0; Other Eukaryotes - 0 (source: NCBI BLink).	399	0.812368	1.60808	1.30015	1.13853	0.822854	1.68747	1.61298	1.64596	2.68605	1.61402	0.856386	0.431831	1.18409	3.44762	0.743431	1.44674	1.39524	0.570934	0.754108	1.97727	0.599629	1.75417	1.05913	2.83675	1.6118	1.73497	2.02571		1.2402	1.21628	1.98166	0.967412	1.79171	1.13764	1.11034	1.88335	1.79083	1	0.941856	0.327249	AT1G05400	-	0.929961	-0.178459	AT1G05400	-
AT1G05410		Protein of unknown function (DUF1423)	1416	13.5844	14.0201	14.5899	13.6199	13.2638	12.781	14.0176	14.0122	15.68	12.0646	13.7692	12.855	13.7916	13.3843	12.9778	12.9444	13.7702	13.3707	12.2965	13.3209	12.4473	12.1311	13.5774	12.4061	12.9657	14.0977	13.1232		14.0648	13.2216	14.5699	12.8963	13.3846	13.3618	12.6882	12.7049	13.3955	1	0.997777	0.00155492	AT1G05410	-	0.933307	-0.0214894	AT1G05410	-
AT1G05420	ATOFP12, OFP12	ovate family protein 12	681	7.82413	6.04365	7.84333	6.61856	7.95057	8.75716	5.99979	5.42047	4.30901	4.38344	6.05962	6.22922	6.87753	6.44539	7.64842	6.76315	8.64473	6.66012	2.14427	5.38966	1.91579	4.00658	4.6016	5.27822	4.97995	5.32144	6.44919		7.23704	7.77543	5.24309	5.55743	6.99045	7.356	3.14991	4.6288	5.58353	1	0.962511	-0.0803983	AT1G05420	-	0.374841	-0.278374	AT1G05420	-
AT1G05430		unknown protein; Has 31 Blast hits to 31 proteins in 9 species: Archae - 0; Bacteria - 0; Metazoa - 0; Fungi - 0; Plants - 31; Viruses - 0; Other Eukaryotes - 0 (source: NCBI BLink).	810	25.7983	27.8476	26.7581	33.473	30.6265	27.9048	29.8314	29.4348	30.8182	29.9708	27.6561	26.0532	28.4745	27.1179	27.6791	28.1332	27.3235	25.878	29.0209	31.8003	30.6052	27.6336	31.0268	31.9893	31.4307	29.1773	30.5737		26.8013	30.6681	30.0281	27.8934	27.7572	27.1116	30.4755	30.2166	30.3939	1	0.993499	0.00933247	AT1G05430	-	0.907879	0.0305178	AT1G05430	-
AT1G05440		C-8 sterol isomerases	1155	3.70258	4.51844	3.72035	4.03636	4.57593	2.97767	3.22211	3.15777	3.96563	4.18179	3.65274	3.74108	2.94357	2.99883	3.43514	3.39601	3.40022	3.07126	3.57007	3.58937	3.35007	2.93587	3.77406	4.12247	3.35761	2.83014	2.94712		3.98046	3.86332	3.4485	3.85854	3.12585	3.28916	3.50317	3.6108	3.04496	1	0.963157	-0.0618105	AT1G05440	-	0.599252	0.157574	AT1G05440	-
AT1G05450		Bifunctional inhibitor/lipid-transfer protein/seed storage 2S albumin superfamily protein	515.114	4.76063	5.1244	5.31554	4.56224	1.87584	5.41415	2.14438	5.4807	3.30917	1.57825	7.40319	3.79738	3.33931	4.22141	4.36142	4.21808	4.06103	5.79844	1.88051	2.20493	1.35181	4.1352	1.91902	2.30277	1.01395	2.89723	2.48705		5.06686	3.95074	3.64475	4.25961	3.97405	4.69252	1.81242	2.78566	2.13274	1	0.967465	-0.171091	AT1G05450	-	0.829095	-0.249662	AT1G05450	-
AT1G05460	SDE3	P-loop containing nucleoside triphosphate hydrolases superfamily protein	3009	5.15952	4.63716	4.76983	5.33007	4.63011	4.57334	5.01113	5.42722	4.99921	5.05935	5.9472	4.80814	4.83886	5.50919	4.96607	4.93283	4.5255	4.55119	5.3827	5.75856	4.70506	5.09973	5.29144	5.17542	4.7124	4.43864	4.25126		4.8555	4.84451	5.14585	5.27156	5.10471	4.66984	5.28211	5.18886	4.46743	1	0.810011	0.0803071	AT1G05460	-	0.363175	0.117329	AT1G05460	-
AT1G05470	CVP2	DNAse I-like superfamily protein	1854	10.0252	10.6454	10.2037	9.59314	8.37158	9.03745	8.6909	8.61912	7.99096	8.90125	10.0935	8.37975	7.04582	7.80319	7.04992	7.8556	6.88179	8.12975	8.66438	9.09137	7.93727	7.66192	9.09024	8.47746	7.92173	7.81957	8.03739		10.2914	9.00072	8.43366	9.12483	7.29964	7.62238	8.56434	8.40987	7.92623	1	0.950241	-0.0424719	AT1G05470	-	0.122939	0.182166	AT1G05470	-
AT1G05490	chr31	chromatin remodeling 31	4233	0.506497	0.687197	0.80026	0.545838	0.670523	0.536465	0.555945	0.562379	0.447191	0.583394	0.568389	0.586355	0.727637	0.476914	0.613939	0.476099	0.369003	0.491605	0.474387	0.479108	0.421264	0.5365	0.510116	0.631633	0.707534	0.660146	0.457004		0.664651	0.584275	0.521838	0.579379	0.606163	0.445569	0.458253	0.559416	0.608228	1	0.450265	0.299951	AT1G05490	-	0.365296	0.265575	AT1G05490	-
AT1G05500	SYTE, ATSYTE, NTMC2TYPE2.1, NTMC2T2.1, SYT5	Calcium-dependent lipid-binding (CaLB domain) family protein	1683	44.2296	48.2054	50.0538	45.5027	44.0208	45.6235	41.8738	42.32	43.1806	42.7026	47.4165	45.4634	45.4283	44.8307	47.4459	44.1077	41.3621	46.0441	40.5677	42.5444	42.5206	44.1137	44.6848	45.2434	43.2711	44.5467	46.0895		47.4963	45.049	42.4581	45.1942	45.9016	43.838	41.8776	44.6806	44.6358	1	0.825726	0.0506513	AT1G05500	-	0.695138	0.0448112	AT1G05500	-
AT1G05510		Protein of unknown function (DUF1264)	726	0	0	0.068587	2.57771	0	0	0	0	0	0	0	0	0	0	0	0	0	0	0	0	0	0.039487	0	0	0	0	0		0.0228623	0.859237	0	0	0	0	0	0.0131623	0	0	NA	NA	AT1G05510	-	NA	NA	AT1G05510	-
AT1G05520		Sec23/Sec24 protein transport family protein	2352	43.8719	42.8317	44.6223	44.824	42.4133	42.2313	41.1763	42.2304	40.1759	40.7286	45.5055	45.6407	43.4493	46.3385	45.7919	45.4259	43.1295	42.3439	43.9985	42.611	42.2245	42.8699	42.7055	43.4871	44.2597	45.387	44.7126		43.7753	43.1562	41.1942	43.9583	45.1932	43.6331	42.9447	43.0208	44.7864	1	0.924292	0.0329355	AT1G05520	-	0.991997	0.00230361	AT1G05520	-
AT1G05530	UGT75B2, UGT2	UDP-glucosyl transferase 75B2	1368	11.1446	10.741	10.4975	15.7808	16.574	16.6615	13.6823	11.1151	10.7713	10.8398	11.5572	11.0389	11.3832	12.4469	12.3362	12.6572	12.1151	12.1455	4.50068	3.772	3.62715	6.83303	6.11356	6.84205	15.542	14.1654	13.7761		10.7944	16.3388	11.8562	11.1453	12.0554	12.3059	3.96661	6.59621	14.4945	1	0.968521	-0.0295548	AT1G05530	-	0.539416	-0.0930047	AT1G05530	-
AT1G05540		Protein of unknown function (DUF295)	1104	0.737809	0.789708	0.36626	0.531096	0.561294	0.730734	0.589812	0.512065	0.567536	0.263261	0.255844	0.67321	0.350386	0.795491	0.339419	0.650679	0.422516	0.343955	0.425135	0.333177	0.592493	0.81328	0.57078	0.382292	0.476044	0.485883	0.382322		0.631259	0.607708	0.556471	0.397438	0.495099	0.472383	0.450268	0.588784	0.448083	1	0.999329	-0.00613716	AT1G05540	-	0.871363	-0.215393	AT1G05540	-
AT1G05550		Protein of unknown function (DUF295)	846	0	0	0	0	0	0	0	0	0	0	0	0	0	0	0	0	0	0	0	0	0	0	0	0	0	0	0		0	0	0	0	0	0	0	0	0	0	NA	NA	AT1G05550	-	NA	NA	AT1G05550	-
AT1G05560	UGT1, UGT75B1	UDP-glucosyltransferase 75B1	1410	22.8358	24.6226	27.8395	15.2561	16.1006	17.5532	18.6855	18.5212	18.9665	15.9971	17.4653	19.2035	18.1182	17.1873	22.0453	20.8636	20.8422	18.8978	9.29114	10.8387	9.37011	12.318	13.1438	12.9151	16.0353	14.3602	14.2582		25.0993	16.3033	18.7244	17.5553	19.1169	20.2012	9.83332	12.7923	14.8846	1	0.876201	-0.0700633	AT1G05560	-	0.327839	-0.134062	AT1G05560	-
AT1G05570	CALS1, GSL06, ATGSL6, ATGSL06, GSL6	callose synthase 1	5853	49.3554	57.494	60.5667	52.6044	56.7034	53.3108	58.7368	58.8745	53.1923	55.7933	59.7536	57.3554	58.1678	63.0035	61.714	62.295	53.024	63.0575	69.1079	74.6034	64.2333	60.7091	58.3787	63.34	65.3009	62.6938	63.8801		55.8054	54.2062	56.9345	57.6341	60.9618	59.4588	69.3149	60.8093	63.9583	1	0.940977	0.0389638	AT1G05570	-	0.921225	-0.0228184	AT1G05570	-
AT1G05575		unknown protein; FUNCTIONS IN: molecular_function unknown; INVOLVED IN: anaerobic respiration; LOCATED IN: endomembrane system; EXPRESSED IN: 17 plant structures; EXPRESSED DURING: 9 growth stages; BEST Arabidopsis thaliana protein match is: unknown protein (TAIR:AT2G31945.1); Has 63 Blast hits to 63 proteins in 10 species: Archae - 0; Bacteria - 0; Metazoa - 0; Fungi - 0; Plants - 63; Viruses - …	270	11.7488	12.6873	18.2021	8.92246	9.54872	10.4544	10.7005	13.3258	16.3348	9.64806	11.2916	13.6731	9.23241	5.5716	8.15188	8.58907	6.76347	13.1899	18.7899	19.9787	18.7166	8.52025	10.7005	11.0301	11.476	9.4408	10.7357		14.2127	9.64186	13.4537	11.5376	7.65196	9.51415	19.1617	10.0836	10.5508	1	0.851128	-0.247409	AT1G05575	-	0.742312	0.210089	AT1G05575	-
AT1G05577		Domain of unknown function (DUF966)	1119	0.759624	1.05717	0.857918	1.35828	1.26493	1.50548	1.08134	0.855529	1.291	0.973193	1.06157	1.49106	0.898902	0.780658	0.933201	1.26103	0.92469	0.743857	0.976611	1.20213	1.0119	1.06653	0.92696	1.05773	0.990534	0.796637	0.791517		0.891571	1.37623	1.07596	1.17527	0.87092	0.976526	1.06355	1.01707	0.859563	1	0.962878	-0.110529	AT1G05577	-	0.769116	0.190345	AT1G05577	-
AT1G05580	ATCHX23, CHX23	cation/H+ exchanger 23	2437.5	0	0	0	0	0	0	0	0	0	0	0	0	0	0	0	0	0	0	0	0	0	0	0	0.030023	0	0	0		0	0	0	0	0	0	0	0.0100077	0	0	NA	NA	AT1G05580	-	NA	NA	AT1G05580	-
AT1G05590	HEXO2, ATHEX3	beta-hexosaminidase 2	1743	11.8516	11.5724	10.8094	13.4691	12.0221	10.7938	12.3065	10.7307	11.7668	11.7075	12.666	11.1499	11.8577	12.6969	11.2475	10.0869	10.3812	10.1773	12.6526	10.4737	10.3518	11.9546	13.6245	12.3402	11.5836	11.7182	10.643		11.4111	12.095	11.6013	11.8411	11.934	10.2151	11.1594	12.6398	11.3149	1	0.288846	0.149215	AT1G05590	-	0.189015	0.145922	AT1G05590	-
AT1G05600		Tetratricopeptide repeat (TPR)-like superfamily protein	1515	2.34747	2.20711	2.29398	3.04605	2.00011	2.93264	3.2684	2.92139	2.4357	2.4934	2.929	3.69054	2.54359	2.54618	2.65007	2.56917	2.0523	2.78666	2.95854	2.83654	2.33932	2.48954	3.0936	3.21435	2.80062	2.41138	2.18575		2.28285	2.6596	2.87516	3.03765	2.57995	2.46938	2.71147	2.9325	2.46592	1	0.967686	0.0607086	AT1G05600	-	0.438353	0.216547	AT1G05600	-
AT1G05610	APS2	ADP-glucose pyrophosphorylase small subunit 2	1431	0.940198	0.630036	0.744485	0.534315	0.635017	0.928688	0.671854	0.762861	0.965044	0.599004	0.516727	0.8697	0.525746	0.743288	0.740886	0.55613	0.682221	0.711458	0.752463	0.850224	0.690592	0.763472	0.755125	1.00332	0.987472	0.511532	0.514854		0.771573	0.69934	0.79992	0.66181	0.669973	0.649936	0.764426	0.840639	0.671286	1	0.993499	0.0337303	AT1G05610	-	0.989632	0.0190084	AT1G05610	-
AT1G05615		Domain of unknown function (DUF313)	519	0	0	0	0	0	0	0	0	0	0	0	0	0	0	0	0	0	0	0	0	0	0	0	0	0	0	0		0	0	0	0	0	0	0	0	0	0	NA	NA	AT1G05615	-	NA	NA	AT1G05615	-
AT1G05620	URH2	uridine-ribohydrolase 2	969	79.6893	79.959	89.0567	82.8086	82.9023	82.1177	77.9666	72.1969	78.7324	78.1117	78.2311	85.9082	90.9605	81.6	82.2735	80.6443	73.6968	73.6846	71.2207	73.5214	71.4539	82.2573	76.1356	82.6588	85.3828	77.6702	81.7613		82.9017	82.6095	76.2986	80.7503	84.9447	76.0086	72.0653	80.3506	81.6048	1	0.263425	0.109295	AT1G05620	-	0.481655	0.0698737	AT1G05620	-
AT1G05630	AT5PTASE13, 5PTASE13	Endonuclease/exonuclease/phosphatase family protein	3440.6	3.7027	3.5577	4.36106	5.04812	5.11741	4.80737	5.24246	4.3523	4.10899	4.82744	5.24202	4.94354	5.1606	4.67135	4.95395	5.23651	4.39716	4.74787	6.93397	7.36811	6.86707	4.99425	4.59334	5.09075	5.22821	4.83527	4.94123		3.87382	4.99097	4.56792	5.00433	4.92863	4.79385	7.05638	4.89278	5.00157	1	0.988152	0.0152427	AT1G05630	-	0.857775	0.0377116	AT1G05630	-
AT1G05640		Ankyrin repeat family protein	1884	4.36101	4.43242	4.30864	4.57287	4.02841	4.19609	4.57526	4.01839	4.11376	4.66702	4.48673	3.80275	3.62157	3.97236	3.65743	4.65315	4.81117	4.3518	4.15767	4.02367	3.90396	4.32883	4.086	4.84872	4.10483	3.51735	4.00296		4.36736	4.26579	4.2358	4.31883	3.75045	4.60537	4.02843	4.42118	3.87505	1	0.282207	-0.214395	AT1G05640	-	0.781352	-0.0749478	AT1G05640	-
AT4G01630	ATEXPA17, ATEXP17, ATHEXP ALPHA 1.13, EXPA17	expansin A17	768	271.108	265.328	302.347	144.375	147.817	170.519	85.5458	72.7466	81.9452	70.801	75.9704	79.2629	98.777	93.9225	110.918	93.6809	85.66	97.6122	2.4699	1.08267	1.53519	59.9887	57.5433	58.0334	91.5646	91.7818	114.551		279.594	154.237	80.0792	75.3448	101.206	92.3177	1.69592	58.5218	99.2991	1	0.72491	0.0687249	AT4G01630	-	0.000360216	-0.209789	AT4G01630	-
AT1G05660		Pectin lyase-like superfamily protein	1185	73.1374	73.7755	74.5136	71.5528	68.9595	80.2068	64.5458	59.1664	58.8106	57.3984	59.0107	58.8716	65.2869	63.8521	67.2117	67.233	62.0128	66.8607	6.66754	7.26798	6.81607	47.9728	41.0846	41.9667	72.8083	71.0236	70.3419		73.8088	73.573	60.8409	58.4269	65.4502	65.3688	6.9172	43.6747	71.3913	1	0.961771	-0.0222218	AT1G05660	-	0.102775	-0.112578	AT1G05660	-
AT1G05670		Pentatricopeptide repeat (PPR-like) superfamily protein	2226	2.99441	2.65473	2.97689	3.80659	3.18984	3.71942	2.97149	2.44732	2.6172	2.86958	3.2104	3.10943	3.04953	3.38784	3.3254	3.14248	3.0851	3.34359	2.70673	2.79828	2.57086	2.9757	2.89191	3.84144	2.81295	2.89839	3.54219		2.87534	3.57195	2.67867	3.06314	3.25426	3.19039	2.69196	3.23635	3.08451	1	0.988152	0.0253391	AT1G05670	-	0.901401	-0.046207	AT1G05670	-
AT1G05675		UDP-Glycosyltransferase superfamily protein	1362	0.16622	0.205122	0.278869	0.22894	0.19596	0.114375	0.183343	0.067307	0.088053	0.102134	0.04976	0.039833	0.033991	0.115149	0.115776	0.076995	0.033294	0.098871	0.125698	0.064278	0.048762	0.125249	0.077061	0.134135	0.040358	0.026582	0.074588		0.216737	0.179758	0.112901	0.063909	0.0883053	0.06972	0.0795793	0.112148	0.047176	0	NA	NA	AT1G05675	-	NA	NA	AT1G05675	-
AT1G05680	UGT74E2	Uridine diphosphate glycosyltransferase 74E2	1362	25.4632	25.3809	26.5295	19.8311	16.8794	19.1641	22.998	22.0939	20.9829	20.8408	21.7565	25.1328	22.9865	27.196	24.8199	25.851	26.1045	26.5697	118.173	114.766	131.223	28.2186	28.9101	29.6064	22.7017	20.5999	19.6715		25.7912	18.6249	22.0249	22.5767	25.0008	26.1751	121.387	28.9117	20.991	1	0.869475	-0.0553518	AT1G05680	-	0.104326	-0.140715	AT1G05680	-
AT1G05690	BT3	BTB and TAZ domain protein 3	1095	0.691627	0.656664	0.429679	0.188776	0.483196	0.467475	0.29065	0.508411	0.560967	0.374836	0.478506	0.268655	0.559548	0.574072	0.351266	0.46903	0.982087	0.544662	0.348149	0.17673	0.372273	0.319541	0.476852	0.693759	0.387319	0.547779	0.206997		0.592657	0.379816	0.453343	0.373999	0.494962	0.66526	0.299051	0.496717	0.380698	1	0.931191	-0.26234	AT1G05690	-	0.533718	-0.516364	AT1G05690	-
AT1G05700		Leucine-rich repeat transmembrane protein kinase protein	2559	10.7457	11.6461	10.6652	7.67575	8.29717	6.26079	8.85226	9.46526	9.19386	9.09791	11.2515	8.82378	8.72094	8.91076	8.68393	9.22825	10.9685	9.84484	9.65944	7.30754	7.84216	8.99386	8.61289	9.17726	7.92865	7.04696	6.95304		11.019	7.41124	9.17046	9.7244	8.77188	10.0139	8.26971	8.928	7.30955	1	0.646203	-0.126541	AT1G05700	-	0.915128	-0.0313183	AT1G05700	-
AT1G05710		basic helix-loop-helix (bHLH) DNA-binding superfamily protein	462.572	8.74441	11.7296	10.0939	19.8035	20.974	17.5248	18.5417	25.6312	21.4319	16.7985	16.1686	20.1086	18.4843	15.9449	16.9836	18.7454	23.4728	22.4578	50.4919	38.6086	45.3383	21.2025	22.3077	23.8152	21.0721	20.4742	23.796		10.1893	19.4341	21.8683	17.6919	17.1376	21.5587	44.8129	22.4418	21.7808	1	0.326313	-0.223995	AT1G05710	-	0.394297	-0.172061	AT1G05710	-
AT1G05720		selenoprotein family protein	492	76.1135	74.2357	83.3319	88.3552	83.3872	78.8122	88.7325	85.9755	91.8737	86.6487	82.979	83.9071	78.6447	81.4858	78.4842	72.4323	77.6434	86.0138	86.8186	86.1562	86.3334	92.9959	87.4304	78.7752	82.2955	82.8347	87.0537		77.8937	83.5182	88.8606	84.5116	79.5382	78.6965	86.4361	86.4005	84.0613	1	0.969472	0.0248729	AT1G05720	-	0.391829	0.100348	AT1G05720	-
AT1G05730		Eukaryotic protein of unknown function (DUF842)	450	5.777	8.60327	6.46046	7.4687	7.21932	5.09041	6.28177	6.04154	5.42382	7.90411	4.7758	5.84497	5.16011	5.36107	4.69333	5.30199	3.83632	6.95923	6.95653	5.45859	8.64914	7.00183	3.82716	6.37097	5.11459	4.93355	4.13125		6.94691	6.59281	5.91571	6.17496	5.0715	5.36585	7.02142	5.73332	4.72646	1	0.994791	-0.0154106	AT1G05730	-	0.766614	0.171686	AT1G05730	-
AT1G05740		Eukaryotic protein of unknown function (DUF842)	438	0	0	0	0	0.204648	0	0.356393	0	0.175173	0.196702	0	0.214773	0	0.215476	0	0	0.201227	0	0	0.164773	0.29572	0.124435	0.42365	0	0	0.433742	0		0	0.068216	0.177189	0.137158	0.0718253	0.0670757	0.153498	0.182695	0.144581	0	NA	NA	AT1G05740	-	NA	NA	AT1G05740	-
AT1G05750	PDE247, CLB19	Tetratricopeptide repeat (TPR)-like superfamily protein	1503	1.95093	2.62327	2.13464	2.05433	2.69779	1.75417	2.46444	2.71974	2.37179	2.25345	2.29142	2.02454	1.92857	3.18803	2.12591	3.04673	2.25714	1.93235	2.00095	2.025	2.45011	2.6187	2.25209	1.42061	2.42026	1.91327	1.78808		2.23628	2.16876	2.51866	2.1898	2.41417	2.41207	2.15869	2.09713	2.04054	1	0.997427	-0.00435324	AT1G05750	-	0.921765	-0.063124	AT1G05750	-
AT1G05760	RTM1	Mannose-binding lectin superfamily protein	525	11.2037	12.8072	11.5897	12.3062	11.7442	15.3056	12.3444	10.8139	12.5867	11.1862	10.2758	10.8784	11.7771	10.4196	9.54632	11.1863	12.8075	13.357	13.5461	12.9144	13.7164	11.6784	11.3343	12.0379	11.2306	9.65248	10.9305		11.8669	13.1187	11.915	10.7801	10.581	12.4503	13.3923	11.6835	10.6045	1	0.808338	-0.142541	AT1G05760	-	0.733843	-0.108531	AT1G05760	-
AT1G05770		Mannose-binding lectin superfamily protein	555	3.39251	2.83653	2.47406	4.008	4.47905	6.63974	4.86308	4.32596	3.40671	3.06225	4.56719	4.24815	4.44043	3.41156	3.92084	3.0593	3.14324	3.29844	3.18084	4.04209	2.6017	2.80387	3.95	4.44289	4.75042	2.87375	3.82537		2.90103	5.04226	4.19858	3.9592	3.92428	3.16699	3.27488	3.73225	3.81651	1	0.882736	0.197417	AT1G05770	-	0.66649	0.225354	AT1G05770	-
AT1G05780		Vacuolar ATPase assembly integral membrane protein VMA21-like domain	321	6.84881	8.68527	4.33294	7.88091	8.61212	10.4031	7.58538	6.65517	6.4216	5.39302	5.95729	6.47121	5.4036	5.21847	9.32586	8.79208	7.19035	6.79684	8.38449	5.85636	9.54294	6.72652	8.1102	7.80265	8.19717	7.21017	5.47519		6.62234	8.96538	6.88738	5.94051	6.64931	7.59309	7.92793	7.54646	6.96084	1	0.890789	-0.211692	AT1G05780	-	0.671103	-0.245317	AT1G05780	-
AT1G05785		Got1/Sft2-like vescicle transport protein family	408	21.2447	20.302	16.3448	20.6201	16.9857	16.0309	16.9287	20.5004	21.2654	20.226	16.2713	22.887	19.7396	19.1774	17.2476	15.0874	17.3055	17.5087	19.8582	14.3352	19.0048	17.9176	17.6874	15.9754	16.118	17.4942	16.061		19.2972	17.8789	19.5648	19.7948	18.7215	16.6339	17.7327	17.1935	16.5577	1	0.802378	0.150265	AT1G05785	-	0.524561	0.170369	AT1G05785	-
AT1G05790		lipase class 3 family protein	1930.33	10.0355	9.04954	10.366	10.3119	11.9087	11.5491	11.3371	11.6521	10.9068	10.6448	11.7405	12.3108	10.8667	11.1437	11.4	10.9173	11.3066	10.8761	16.4461	15.4339	16.1949	11.2281	12.0373	12.2884	11.741	11.3836	11.7207		9.81701	11.2566	11.2987	11.5654	11.1368	11.0333	16.025	11.8513	11.6151	1	0.994418	0.0061146	AT1G05790	-	0.790976	0.0502195	AT1G05790	-
AT1G05800	DGL	alpha/beta-Hydrolases superfamily protein	1416	0	0	0	0	0	0	0	0	0	0	0	0	0	0	0	0	0	0	0	0	0	0	0	0	0	0	0		0	0	0	0	0	0	0	0	0	0	NA	NA	AT1G05800	-	NA	NA	AT1G05800	-
AT1G05805		basic helix-loop-helix (bHLH) DNA-binding superfamily protein	1089	27.169	29.1603	29.731	26.7241	30.3973	26.6947	25.6005	23.7686	22.9069	20.6129	23.7022	22.6817	21.7675	21.978	24.6197	20.7618	20.7435	24.4498	16.5383	19.3265	18.4556	22.656	23.0465	22.4665	23.8922	26.6966	24.6202		28.6868	27.9387	24.092	22.3323	22.7884	21.985	18.1068	22.723	25.0697	1	0.988152	0.0137518	AT1G05805	-	0.952031	0.0144675	AT1G05805	-
AT1G05810	ARA, ARA-1, ATRAB11D, ATRABA5E, RABA5E	RAB GTPase homolog A5E	786	22.3165	25.8671	26.9202	24.4145	30.2017	29.9488	28.6648	23.8755	25.7134	22.801	25.0951	27.8926	24.2332	26.0244	24.6917	26.1564	20.0571	25.5081	18.2785	22.4536	20.0589	24.0192	24.7407	25.1436	25.2849	25.5181	24.3622		25.0346	28.1883	26.0846	25.2629	24.9831	23.9072	20.2637	24.6345	25.0551	1	0.968521	0.0311587	AT1G05810	-	0.743216	0.0643817	AT1G05810	-
AT1G05820	SPPL5, ATSPPL5	SIGNAL PEPTIDE PEPTIDASE-LIKE 5	1611	1.24752	1.78749	1.91343	1.70327	1.83092	1.01876	1.78947	1.30805	1.63756	1.82729	1.23697	1.17704	1.21767	1.55276	1.56901	1.41392	1.06172	1.56084	1.39479	1.3777	1.07866	1.19882	1.89502	1.39837	1.80749	1.10888	1.55482		1.64948	1.51765	1.57836	1.41377	1.44648	1.34549	1.28372	1.4974	1.4904	1	0.970447	0.0837829	AT1G05820	-	0.948053	0.0540243	AT1G05820	-
AT1G05830	ATX2, SDG30	trithorax-like protein 2	3252	10.8252	11.3538	11.1429	12.5673	13.7901	12.1586	12.7161	11.8572	11.844	11.8938	10.9819	12.2793	11.8555	12.8292	14.0185	12.8788	11.6973	12.2559	11.7668	12.2879	11.5831	11.4496	12.3945	12.4976	11.7239	12.5274	12.7989		11.1073	12.8387	12.1391	11.7183	12.9011	12.2773	11.8793	12.1139	12.3501	1	0.915457	0.0459653	AT1G05830	-	0.742312	-0.0506244	AT1G05830	-
AT1G05835		PHD finger protein	384	8.6813	2.02172	4.08619	6.70469	5.14284	6.11707	7.16882	10.5213	9.05602	8.36599	7.70747	5.20968	7.49926	3.6631	4.98371	3.10016	7.64663	4.18685	16.5904	11.2132	19.0186	7.26727	8.15527	9.70468	2.99335	4.62658	4.3408		4.92974	5.9882	8.91538	7.09438	5.38202	4.97788	15.6074	8.37574	3.98691	1	0.966578	0.131196	AT1G05835	-	0.509421	0.411651	AT1G05835	-
AT1G05840		Eukaryotic aspartyl protease family protein	1458	16.4273	17.353	18.9419	16.915	19.8552	18.7927	18.4777	21.172	20.1486	19.3122	19.4841	18.2832	15.0543	16.5983	15.208	17.7726	17.2778	19.3812	17.6789	19.4446	18.0044	18.6699	22.1765	19.1193	19.0736	20.0399	17.2861		17.5741	18.521	19.9328	19.0265	15.6202	18.1439	18.376	19.9886	18.7999	1	0.26019	-0.143574	AT1G05840	-	0.70025	0.0615387	AT1G05840	-
AT1G05850	POM1, ERH2, ELP1, CTL1, ELP, HOT2, ATCTL1	Chitinase family protein	966	446.344	464.87	465.318	456.184	474.224	466.33	478.018	485.324	471.974	483.285	507.491	490.714	492.601	487.512	500.253	502.081	494.113	496.356	497.143	491.106	484.823	485.094	465.301	487.298	479.373	483.797	491.942		458.844	465.579	478.439	493.83	493.455	497.517	491.024	479.231	485.037	1	0.913745	-0.0357634	AT1G05850	-	0.922851	-0.0158888	AT1G05850	-
AT1G05860		unknown protein; FUNCTIONS IN: molecular_function unknown; INVOLVED IN: biological_process unknown; LOCATED IN: chloroplast; EXPRESSED IN: 20 plant structures; EXPRESSED DURING: 11 growth stages; BEST Arabidopsis thaliana protein match is: unknown protein (TAIR:AT2G31600.1); Has 101 Blast hits to 100 proteins in 32 species: Archae - 0; Bacteria - 0; Metazoa - 28; Fungi - 2; Plants - 66; Viruses -…	843	8.123	9.73114	9.66915	9.575	10.2274	9.1759	11.2719	9.50318	10.109	7.63702	10.2105	12.1392	10.3352	11.5148	12.1798	11.267	11.2949	11.4562	10.3264	11.0416	11.3945	11.5803	9.55037	11.603	10.6503	10.8752	10.1456		9.17443	9.65943	10.2947	9.99557	11.3433	11.3394	10.9208	10.9112	10.557	1	0.99458	-0.00875794	AT1G05860	-	0.567434	-0.137939	AT1G05860	-
AT1G05870		Protein of unknown function (DUF1685)	570	26.667	27.9364	27.7923	36.3283	33.3543	34.6853	29.6165	27.8351	28.196	30.5322	28.1724	29.6345	30.0448	33.32	35.3773	29.758	30.2519	27.5603	34.1209	33.2426	34.1161	32.5813	33.2149	33.4037	34.6886	30.4133	31.5275		27.4652	34.7893	28.5492	29.4464	32.914	29.1901	33.8265	33.0666	32.2098	1	0.802378	0.0926271	AT1G05870	-	0.951144	0.019056	AT1G05870	-
AT1G05880	ATARI12, ARI12	RING/U-box superfamily protein	1491	0.056899	0	0.071168	0.023372	0.039751	0	0.030615	0	0.24255	0	0	0	0	0	0	0.039822	0	0	0	0.032633	0	0.021753	0.03949	0	0.041448	0	0.025123		0.042689	0.021041	0.091055	0	0	0.013274	0.0108777	0.0204143	0.0221903	0	NA	NA	AT1G05880	-	NA	NA	AT1G05880	-
AT1G05890	ARI5, ATARI5	RING/U-box superfamily protein	1669.13	34.1402	34.4421	34.755	33.2935	35.9299	35.2058	36.3451	39.5186	38.4294	35.3945	35.052	33.1484	35.033	36.6374	35.5855	40.2893	36.4106	36.3691	34.2968	36.4526	35.7249	37.1296	39.6358	39.0489	36.9415	38.4703	39.0813		34.4458	34.8097	38.0977	34.5316	35.752	37.6897	35.4914	38.6048	38.1644	1	0.799842	-0.0575302	AT1G05890	-	0.28642	-0.0899178	AT1G05890	-
AT1G05894		unknown protein; LOCATED IN: chloroplast; BEST Arabidopsis thaliana protein match is: unknown protein (TAIR:AT2G31480.1); Has 35333 Blast hits to 34131 proteins in 2444 species: Archae - 798; Bacteria - 22429; Metazoa - 974; Fungi - 991; Plants - 531; Viruses - 0; Other Eukaryotes - 9610 (source: NCBI BLink).	1374	0.241945	0.107377	0.18061	0.501536	0.571125	0.237594	0.370983	0.56755	0.274427	0.291298	0.895309	0.282364	0.215497	0.239694	0.261716	0.120793	0.380629	0.173156	0.454911	0.265948	0.392632	0.359694	0.203766	0.246907	0.168174	0.274807	0.340159		0.176644	0.436752	0.40432	0.489657	0.238969	0.224859	0.371164	0.270122	0.261047	1	0.977971	0.158817	AT1G05894	-	0.475291	0.702964	AT1G05894	-
AT1G05900	ATNTH2, NTH2	endonuclease III 2	1161	5.42225	4.91697	7.68518	6.06291	6.56348	7.05394	5.82118	7.26781	6.67123	6.81776	7.40812	6.31327	6.05203	6.72858	8.01612	6.7921	5.76131	6.44757	5.99452	6.5147	6.94989	7.25825	6.97701	7.21327	7.73054	6.64539	7.63249		6.00813	6.56011	6.58674	6.84638	6.93224	6.33366	6.48637	7.14951	7.33614	1	0.905342	0.0871541	AT1G05900	-	0.741707	0.0919549	AT1G05900	-
AT1G05910		cell division cycle protein 48-related / CDC48-related	3633	19.0643	17.857	18.0376	19.3287	19.1552	18.6246	18.9171	18.1203	17.7894	18.1915	20.659	19.8937	17.929	19.7361	19.4737	18.7881	18.2504	17.3949	17.8178	19.4314	18.6072	18.5742	17.7695	18.7561	18.5951	17.8205	16.8153		18.3196	19.0362	18.2756	19.5814	19.0463	18.1445	18.6188	18.3666	17.7436	1	0.923084	0.0339194	AT1G05910	-	0.483578	0.0651539	AT1G05910	-
AT1G05920		Domain of unknown function (DUF313)	948	0	0	0	0	0	0	0	0	0	0	0	0	0	0	0	0	0	0	0	0	0	0	0	0	0	0	0		0	0	0	0	0	0	0	0	0	0	NA	NA	AT1G05920	-	NA	NA	AT1G05920	-
AT1G05925		unknown protein; LOCATED IN: endomembrane system; Has 30201 Blast hits to 17322 proteins in 780 species: Archae - 12; Bacteria - 1396; Metazoa - 17338; Fungi - 3422; Plants - 5037; Viruses - 0; Other Eukaryotes - 2996 (source: NCBI BLink).	162	0	0	0	0	0	0	0	0	0	0	0	0	0	0	0	0	0	0	0	0	0	0	0	0	0	0	0		0	0	0	0	0	0	0	0	0	0	NA	NA	AT1G05925	-	NA	NA	AT1G05925	-
AT1G05930		Domain of unknown function (DUF313)	957	0	0	0	0	0	0	0	0	0	0	0	0	0	0	0	0	0	0	0	0	0	0	0	0	0	0	0		0	0	0	0	0	0	0	0	0	0	NA	NA	AT1G05930	-	NA	NA	AT1G05930	-
AT1G05940	CAT9	cationic amino acid transporter 9	1710	15.755	17.2047	19.4847	16.9063	20.1302	18.9921	19.8882	21.0095	18.8908	16.0979	17.1265	20.8332	17.493	19.4371	20.3918	18.2166	17.6504	18.9496	18.6527	19.8652	18.2547	19.4741	20.3922	20.3616	19.5396	18.197	20.3171		17.4815	18.6762	19.9295	18.0192	19.1073	18.2722	18.9242	20.076	19.3512	1	0.966534	0.0357648	AT1G05940	-	0.976468	-0.0112323	AT1G05940	-
AT1G05950		unknown protein; Has 50 Blast hits to 45 proteins in 14 species: Archae - 5; Bacteria - 0; Metazoa - 4; Fungi - 0; Plants - 34; Viruses - 0; Other Eukaryotes - 7 (source: NCBI BLink).	1884	3.58677	4.19225	3.6918	4.18014	4.46058	3.32418	4.08406	3.91746	3.86552	4.40224	4.95566	4.30883	3.60233	4.33507	4.21899	3.79325	3.69202	3.5751	3.81785	4.41863	4.57856	4.5691	3.96384	3.67267	3.9291	3.89316	3.70843		3.82361	3.9883	3.95568	4.55558	4.05213	3.68679	4.27168	4.06854	3.84356	1	0.872078	0.0989521	AT1G05950	-	0.213134	0.214186	AT1G05950	-
AT1G05960		ARM repeat superfamily protein	2949	34.5755	36.6445	38.0471	36.2544	37.0228	36.683	37.5747	38.0827	37.7454	37.848	40.1964	39.1876	37.9034	39.8997	40.158	38.1885	36.4671	38.2247	52.9827	55.8445	54.6085	41.1647	43.3142	41.1395	42.7341	41.605	40.3031		36.4224	36.6534	37.8009	39.0773	39.3204	37.6268	54.4786	41.8728	41.5474	1	0.825073	0.049068	AT1G05960	-	0.680895	0.0444823	AT1G05960	-
AT1G05970		RNA-binding (RRM/RBD/RNP motifs) family protein	601.558	6.78233	4.54673	4.48712	5.71748	4.77465	5.13361	5.61156	4.08462	4.72365	6.96965	6.89474	4.77964	7.43632	4.57574	4.10108	6.85556	3.95777	6.3976	5.87192	6.85499	3.6819	5.60043	7.17732	6.08158	5.21333	6.35695	4.86938		5.27206	5.20858	4.80661	6.21468	5.37105	5.73698	5.4696	6.28644	5.47989	1	0.98037	-0.0848457	AT1G05970	-	0.911103	0.108248	AT1G05970	-
AT1G05990	RHS1	EF hand calcium-binding protein family	453	0.245503	0	0.106383	0.940647	0.47366	0.463549	1.07479	1.13211	0.803731	0.889732	0.89476	1.37258	0.621503	1.38514	0.620454	1.13581	0.99132	0.624821	1.1506	1.28768	1.33105	0.188373	0.290116	0.081294	1.22702	0.738163	1.00415		0.117295	0.625952	1.00354	1.05236	0.875699	0.917317	1.25644	0.186594	0.989778	0	0.988152	-0.0926724	AT1G05990	-	0.918135	0.155835	AT1G05990	-
AT1G06000		UDP-Glycosyltransferase superfamily protein	1308	77.8365	79.8474	77.4081	81.2971	81.4329	84.22	84.5932	81.9452	78.5223	80.9557	85.8181	79.5845	86.3075	89.892	93.4729	82.4167	87.7823	78.8736	89.7212	82.8719	88.7083	79.498	74.6489	83.5962	90.0268	91.9201	92.5098		78.364	82.3167	81.6869	82.1194	89.8908	83.0242	87.1005	79.2477	91.4856	1	0.835495	0.0563882	AT1G06000	-	0.964195	-0.00984458	AT1G06000	-
AT1G06010		unknown protein; Has 25 Blast hits to 25 proteins in 9 species: Archae - 0; Bacteria - 0; Metazoa - 0; Fungi - 0; Plants - 25; Viruses - 0; Other Eukaryotes - 0 (source: NCBI BLink).	237	41.2055	40.9585	48.1972	49.5609	38.9161	49.4743	41.5791	45.8919	42.2342	38.4334	46.0697	40.0204	43.7457	44.7987	42.2225	39.3876	48.1436	43.5179	47.4468	45.7359	43.0405	49.0723	51.0484	32.2064	41.5323	35.0765	53.0928		43.4537	45.9838	43.2351	41.5078	43.589	43.683	45.4077	44.109	43.2339	1	0.969605	-0.0526012	AT1G06010	-	0.913219	-0.0511132	AT1G06010	-
AT1G06020		pfkB-like carbohydrate kinase family protein	1038	0.295409	0.801716	0.434507	0.538366	0.384976	0.794276	0.954585	0.831062	0.730881	0.376474	0.48603	0.391669	0.325743	0.96778	0.822642	0.53254	0.451097	0.629634	0.282327	0.580565	0.573827	0.718736	0.746424	0.983925	0.997441	0.707783	0.920386		0.510544	0.572539	0.838843	0.418058	0.705388	0.537757	0.478906	0.816362	0.875203	1	0.971688	0.15076	AT1G06020	-	0.830711	-0.241678	AT1G06020	-
AT1G06030		pfkB-like carbohydrate kinase family protein	990	0.424919	0.435645	0.271193	0.471782	0.531008	0.295188	0.344479	0.581809	0.479833	0.555208	0.371618	0.279276	0.302741	0.248855	0.423678	0.4477	0.200866	0.409368	0.063402	0.238124	0.189362	0.191233	0.421227	0.328828	0.122938	0.887422	0.447823		0.377252	0.432659	0.468707	0.402034	0.325091	0.352645	0.163629	0.313763	0.486061	0	0.993499	-0.062625	AT1G06030	-	0.946263	0.139486	AT1G06030	-
AT1G06040	STO	B-box zinc finger family protein	732.717	77.7539	76.066	76.8599	125.216	122.429	115.305	97.0191	94.2227	97.865	76.3678	87.2549	79.2784	133.146	138.719	146.325	92.6935	100.298	106.25	65.3449	70.5051	64.3226	119.413	123.688	121.128	90.2313	91.8707	86.41		76.8933	120.983	96.3689	80.967	139.397	99.7472	66.7242	121.41	89.504	1	5.20164e-07	0.309213	AT1G06040	-	0.00231518	-0.209692	AT1G06040	-
AT1G06050		Protein of unknown function (DUF1336)	942	4.77794	5.19899	5.35663	4.67232	5.09435	4.46671	4.78998	4.45337	4.81384	5.95023	5.42327	4.1796	5.52024	5.22118	4.73928	4.35177	3.32418	5.12776	4.43818	4.60818	3.45533	4.55645	5.3987	4.61068	4.98441	4.74392	5.51276		5.11119	4.74446	4.68573	5.18437	5.16023	4.2679	4.16723	4.85528	5.08036	1	0.80836	0.190942	AT1G06050	-	0.56686	0.204916	AT1G06050	-
AT1G06060		LisH and RanBPM domains containing protein	642	26.47	28.8662	26.9567	28.0776	32.4349	31.0149	31.3817	29.9662	28.8104	26.7562	30.8062	27.9492	27.347	26.5242	29.0998	26.3996	27.9787	29.3547	25.8049	27.5082	32.3136	28.4881	31.6319	32.7923	34.7862	31.6713	32.2678		27.431	30.5091	30.0528	28.5039	27.657	27.911	28.5422	30.9708	32.9084	1	0.995038	-0.00491314	AT1G06060	-	0.902637	0.0343024	AT1G06060	-
AT1G06070		Basic-leucine zipper (bZIP) transcription factor family protein	1272	18.071	16.8975	16.2477	19.0372	18.4537	18.6498	16.3408	17.2393	18.2485	17.2301	17.0637	16.3341	19.1424	19.6163	18.2318	19.1087	18.8725	15.7358	18.1233	17.9375	17.5373	19.1743	17.4674	19.0924	17.9575	17.5814	18.0805		17.0721	18.7136	17.2762	16.876	18.9968	17.9057	17.866	18.578	17.8731	1	0.917332	0.0510726	AT1G06070	-	0.788548	-0.0500505	AT1G06070	-
AT1G06080	ADS1	delta 9 desaturase 1	918	8.82383	9.35119	10.6085	9.18218	10.7904	11.2013	10.6945	10.5938	11.1931	11.7387	11.4512	10.4678	9.33386	11.9844	11.1287	11.9051	10.0032	13.5464	3.63547	3.98243	3.52802	8.87487	9.84291	8.89037	12.3549	11.5616	11.085		9.59451	10.3913	10.8271	11.2192	10.8157	11.8182	3.71531	9.20272	11.6672	1	0.839495	-0.10799	AT1G06080	-	0.891979	-0.046764	AT1G06080	-
AT1G06090		Fatty acid desaturase family protein	900	86.3624	97.8714	109.866	100.529	92.9183	118.389	103.736	98.8384	103.281	100.012	110.835	98.4029	100.933	113.865	116.08	110.209	102.282	121.962	111.034	122.48	117.889	128.585	107.178	133.36	127.411	119.431	131.126		98.0333	103.945	101.952	103.083	110.293	111.484	117.134	123.041	125.989	1	0.96286	-0.0293524	AT1G06090	-	0.606276	-0.0732749	AT1G06090	-
AT1G06100		Fatty acid desaturase family protein	900	0.044824	0	0	0	0	0	0	0.165996	0	0	0	0	0	0	0	0	0	0	0	0.052888	0.040426	0.034592	0.031829	0	0.066776	0	0		0.0149413	0	0.055332	0	0	0	0.0311047	0.0221403	0.0222587	0	NA	NA	AT1G06100	-	NA	NA	AT1G06100	-
AT1G06110	SKIP16	SKP1/ASK-interacting protein 16	1311	32.1218	33.2766	33.4629	35.4447	37.0621	36.3743	33.9243	34.6449	33.1124	31.098	32.6926	33.8657	36.8792	34.6032	34.3386	37.7321	34.2464	36.7716	27.6989	29.9951	29.0114	33.9889	37.6406	33.5487	38.3939	35.7797	35.996		32.9538	36.2937	33.8939	32.5521	35.2737	36.25	28.9018	35.0594	36.7232	1	0.931899	-0.0357379	AT1G06110	-	0.310712	-0.0977334	AT1G06110	-
AT1G06120		Fatty acid desaturase family protein	900	33.6215	42.9093	39.2381	32.6019	34.2865	31.6115	28.1775	26.7142	25.8434	27.2829	25.1015	25.7449	31.8001	27.8165	30.9751	28.7405	27.3254	30.8708	8.59451	8.76696	8.04902	24.17	23.1101	22.5182	31.1674	31.1747	29.8088		38.5896	32.8333	26.9117	26.0431	30.1972	28.9789	8.47016	23.2661	30.717	1	0.978453	0.0206421	AT1G06120	-	0.392077	-0.105126	AT1G06120	-
AT1G06130	GLX2-4	glyoxalase 2-4	995.733	12.8904	15.0619	14.2754	17.1722	17.5282	15.8254	16.5344	18.1669	13.9131	13.505	14.922	16.4315	16.344	15.6723	16.4813	16.2277	13.6199	14.9782	14.3751	14.6814	13.8794	15.1162	16.2844	16.7104	16.6204	14.6971	15.8858		14.0759	16.8419	16.2048	14.9528	16.1659	14.9419	14.312	16.037	15.7344	1	0.880466	0.0719511	AT1G06130	-	0.989632	0.00525094	AT1G06130	-
AT1G06135		unknown protein; FUNCTIONS IN: molecular_function unknown; INVOLVED IN: biological_process unknown; LOCATED IN: endomembrane system; BEST Arabidopsis thaliana protein match is: unknown protein (TAIR:AT2G31345.1); Has 35333 Blast hits to 34131 proteins in 2444 species: Archae - 798; Bacteria - 22429; Metazoa - 974; Fungi - 991; Plants - 531; Viruses - 0; Other Eukaryotes - 9610 (source: NCBI BLink…	210	0	0	0	0	0	0	0	0	0	0	0	0	0	0	0	0	0	0	0	0	0	0	0	0	0	0	0		0	0	0	0	0	0	0	0	0	0	NA	NA	AT1G06135	-	NA	NA	AT1G06135	-
AT1G06137		unknown protein; FUNCTIONS IN: molecular_function unknown; INVOLVED IN: biological_process unknown; LOCATED IN: endomembrane system; BEST Arabidopsis thaliana protein match is: unknown protein (TAIR:AT1G06135.1); Has 30201 Blast hits to 17322 proteins in 780 species: Archae - 12; Bacteria - 1396; Metazoa - 17338; Fungi - 3422; Plants - 5037; Viruses - 0; Other Eukaryotes - 2996 (source: NCBI BLin…	207	0	0	0	0	0	0	0	0	0	0	0	0	0	0	0	0	0	0	0	0	0	0	0	0	0	0	0		0	0	0	0	0	0	0	0	0	0	NA	NA	AT1G06137	-	NA	NA	AT1G06137	-
AT1G06140		Pentatricopeptide repeat (PPR) superfamily protein	1677	1.67177	1.62452	1.6077	1.66886	1.4519	1.0973	1.19117	1.0748	1.437	1.47401	1.01325	1.17209	1.89959	1.53548	0.960269	1.4524	1.54154	0.867275	1.71578	1.5252	1.5557	1.53314	1.17277	1.53688	1.41801	1.15802	1.26298		1.63466	1.40602	1.23432	1.21978	1.46511	1.28707	1.59889	1.41426	1.27967	1	0.960346	0.129858	AT1G06140	-	0.989705	-0.0168128	AT1G06140	-
AT1G06148		Unknown gene	228	0.377513	0	0	0	0	0	0	0	0	0	0.736409	0	0	0	0	0	0	0	0	0	0.263481	0	0.293667	0	0	0.420187	0		0.125838	0	0	0.24547	0	0	0.087827	0.097889	0.140062	0	NA	NA	AT1G06148	-	NA	NA	AT1G06148	-
AT1G06149	CPuORF8	conserved peptide upstream open reading frame 8	105	6.98399	0	2.32789	1.78078	2.82121	0	8.90982	10.884	8.88803	7.78991	0	2.70614	4.93372	4.87515	1.92301	0	8.30062	4.75779	5.66419	0	11.7791	7.98774	4.15329	10.1339	12.8081	1.92085	3.55532		3.10396	1.534	9.56062	3.49868	3.91063	4.3528	5.81443	7.42498	6.09476	0	NA	NA	AT1G06149	-	NA	NA	AT1G06149	-
AT1G06150	EMB1444	basic helix-loop-helix (bHLH) DNA-binding superfamily protein	2498.13	10.0719	10.3461	9.34171	12.1409	13.094	11.6623	11.6061	11.5172	10.5873	11.3065	11.5021	11.3681	11.1351	11.7983	11.1594	12.7118	11.9833	11.3019	11.7104	11.3212	11.0862	11.2751	12.3784	12.0382	12.3533	10.9608	11.5049		9.9199	12.2991	11.2369	11.3922	11.3643	11.999	11.3726	11.8972	11.6063	1	0.883407	-0.0531	AT1G06150	-	0.728994	-0.0525797	AT1G06150	-
AT1G06160	ORA59	octadecanoid-responsive Arabidopsis AP2/ERF 59	735	1.1326	1.15695	1.37731	0.600186	0.54663	1.22198	1.33735	1.32813	1.21602	0.596778	1.47317	1.5793	1.0747	0.536145	0.848322	0.828084	0.938196	0.862444	1.07769	1.15678	1.29644	0.983621	2.34807	1.63042	1.20437	0.581434	1.58568		1.22229	0.789599	1.29383	1.21642	0.819722	0.876241	1.17697	1.65404	1.12383	1	0.977863	-0.117003	AT1G06160	-	0.813785	0.240788	AT1G06160	-
AT1G06170		basic helix-loop-helix (bHLH) DNA-binding superfamily protein	1263	0.396122	0.316891	0.402998	0.480085	0.411946	0.617295	0.315246	0.473441	0.58152	0.484333	0.232252	0.456726	0.238057	0.35643	0.462733	0.67301	0.819931	0.345976	0.594894	0.518082	0.550197	0.421777	0.408103	0.464632	0.605619	0.707656	0.554221		0.372004	0.503109	0.456736	0.391104	0.352407	0.612972	0.554391	0.431504	0.622499	1	0.735867	-0.498893	AT1G06170	-	0.640893	-0.403021	AT1G06170	-
AT1G06180	ATMYB13, ATMYBLFGN, MYB13	myb domain protein 13	741	17.344	17.3686	19.1152	24.7713	21.2874	21.7615	22.7358	17.2586	18.4065	18.1492	18.4484	23.9596	24.9041	20.4509	28.555	23.4396	25.3459	19.5196	14.4236	18.9944	16.1835	19.3136	20.7414	21.3029	24.0641	19.3616	19.6002		17.9426	22.6067	19.467	20.1857	24.6367	22.7684	16.5338	20.4526	21.0086	1	0.950217	0.0784794	AT1G06180	-	0.803277	-0.1009	AT1G06180	-
AT1G06190		Rho termination factor	1206	17.2702	16.53	18.0916	16.1528	18.1472	17.2293	16.5787	16.9691	16.4811	18.2255	18.0758	18.6557	18.6571	17.09	18.6247	17.0083	18.2514	17.9546	17.8422	16.9645	16.4067	17.392	17.5367	15.1303	16.6722	14.451	13.8773		17.2973	17.1764	16.6763	18.319	18.1239	17.7381	17.0711	16.6863	15.0002	1	0.990132	0.01089	AT1G06190	-	0.867129	0.0361039	AT1G06190	-
AT1G06200		Peptidase S24/S26A/S26B/S26C family protein	621	60.8962	66.2093	67.7245	66.6321	61.8678	70.1298	71.0605	70.6073	66.3582	71.0471	67.3504	68.2787	69.7785	69.7721	67.0474	67.0971	69.5342	68.2547	63.5694	79.832	73.4146	72.3824	78.9309	70.532	73.5367	74.1127	70.8249		64.9433	66.2099	69.342	68.8921	68.866	68.2953	72.272	73.9484	72.8248	1	0.99458	-0.00421126	AT1G06200	-	0.931314	0.0177214	AT1G06200	-
AT1G06210		ENTH/VHS/GAT family protein	1152	32.3929	35.9259	36.7361	39.2654	39.5392	39.2391	40.8994	34.056	37.576	32.7196	34.4364	37.6529	35.1014	38.1567	42.3679	37.5504	36.6348	37.0578	39.2617	39.0357	40.5846	37.5614	39.9805	41.7859	39.2281	37.3449	35.6649		35.0183	39.3479	37.5105	34.9363	38.542	37.081	39.6273	39.7759	37.4126	1	0.955156	0.0279005	AT1G06210	-	0.622949	-0.0593819	AT1G06210	-
AT1G06220	MEE5	Ribosomal protein S5/Elongation factor G/III/V family protein	2964	45.0571	42.288	43.4688	41.58	39.2229	35.963	40.2129	39.8816	40.8505	45.3219	44.8259	43.5782	40.5716	43.2641	39.5021	39.1291	37.9833	37.7604	42.0217	44.2616	42.9114	40.6304	39.2846	38.4844	39.3504	37.6789	38.2661		43.6046	38.922	40.315	44.5753	41.1126	38.2909	43.0649	39.4665	38.4318	1	0.692753	0.061719	AT1G06220	-	0.00769703	0.145949	AT1G06220	-
AT1G06225	CLE3	CLAVATA3/ESR-RELATED 3	252	0	0.402021	0	0	0	0	0	0	0	0	0	0	0.803164	0	0	0	0	0	0	0	0	0	0	0	0	0.672299	0		0.134007	0	0	0	0.267721	0	0	0	0.2241	0	NA	NA	AT1G06225	-	NA	NA	AT1G06225	-
AT1G06230	GTE4	global transcription factor group E4	2301	25.9476	27.0783	25.8072	27.6842	28.6413	27.2051	27.7968	28.9465	28.0055	26.8692	29.9923	27.3158	27.2596	28.6186	26.8382	29.0261	27.2369	26.9263	27.2296	28.7777	26.7812	27.0556	28.2977	29.41	28.3911	27.2039	27.7285		26.2777	27.8435	28.2496	28.0591	27.5721	27.7298	27.5962	28.2544	27.7745	1	0.989871	-0.00796774	AT1G06230	-	0.977548	0.00592421	AT1G06230	-
AT1G06240		Protein of unknown function DUF455	1152	7.64297	6.78066	6.45406	8.26248	7.52284	7.14651	8.73824	7.77441	8.50106	7.19145	8.27004	8.22274	7.13426	7.70619	9.03393	7.99496	9.26636	7.61263	7.7265	9.45448	7.65942	8.43964	7.67338	8.15873	7.7675	7.49285	6.58544		6.95923	7.64394	8.3379	7.89474	7.95813	8.29132	8.28013	8.09058	7.28193	1	0.948327	-0.0585854	AT1G06240	-	0.896682	-0.045674	AT1G06240	-
AT1G06250		alpha/beta-Hydrolases superfamily protein	1272	0.029676	0.073735	0	0	0	0	0	0	0	0	0	0.085092	0	0	0.030718	0	0.035143	0	0.045028	0.069007	0.026147	0	0.041272	0.02855	0.042993	0	0.026287		0.0344703	0	0	0.028364	0.0102393	0.0117143	0.0467273	0.023274	0.0230933	0	NA	NA	AT1G06250	-	NA	NA	AT1G06250	-
AT1G06260		Cysteine proteinases superfamily protein	1032	0	0	0	0	0.048943	0	0	0.041688	0	0	0	0	0	0	0	0	0	0	0	0	0	0	0	0	0	0	0		0	0.0163143	0.013896	0	0	0	0	0	0	0	NA	NA	AT1G06260	-	NA	NA	AT1G06260	-
AT1G06270		Pentatricopeptide repeat (PPR) superfamily protein	1032	5.2468	7.32287	5.85145	7.05636	6.98416	5.97491	7.3375	6.7382	6.29639	6.53996	5.972	8.03157	6.58707	5.71478	7.26395	6.0434	7.4085	6.08511	6.46176	7.4058	6.92129	6.11182	6.47486	6.33633	6.87397	6.54098	5.80834		6.14037	6.67181	6.7907	6.84784	6.52193	6.51234	6.92962	6.30767	6.40776	1	0.996646	-0.00378181	AT1G06270	-	0.884791	0.0543993	AT1G06270	-
AT1G06280	LBD2	LOB domain-containing protein 2	621	0	0	0	0	0	0	0	0	0	0	0	0	0	0	0	0	0	0	0	0	0	0	0	0	0	0	0		0	0	0	0	0	0	0	0	0	0	NA	NA	AT1G06280	-	NA	NA	AT1G06280	-
AT1G06290	ACX3, ATACX3	acyl-CoA oxidase 3	2028	60.3085	65.9886	66.1819	58.6721	59.7296	61.4446	60.9229	62.7013	62.4814	62.8397	63.8988	55.5409	60.315	64.489	60.5925	63.2972	59.5429	59.0461	61.9009	63.9303	65.4837	64.5797	62.7331	65.8716	66.9098	64.537	66.2558		64.1597	59.9488	62.0352	60.7598	61.7988	60.6287	63.7716	64.3948	65.9009	1	0.993499	0.00508858	AT1G06290	-	0.946869	-0.0124265	AT1G06290	-
AT1G06310	ACX6	acyl-CoA oxidase 6	2028	3.68713	3.12979	3.50532	3.9353	3.70645	3.33546	3.77811	4.05833	4.12537	4.26023	5.19848	3.51113	3.35847	3.77697	3.47654	3.70727	2.96	3.1731	3.34196	3.93921	3.68365	4.30391	4.03407	3.16618	3.24593	2.78759	3.82387		3.44075	3.65907	3.98727	4.32328	3.53733	3.28012	3.65494	3.83472	3.2858	1	0.935914	0.0759532	AT1G06310	-	0.172399	0.262987	AT1G06310	-
AT1G06320		unknown protein; Has 24 Blast hits to 24 proteins in 10 species: Archae - 0; Bacteria - 2; Metazoa - 0; Fungi - 0; Plants - 20; Viruses - 0; Other Eukaryotes - 2 (source: NCBI BLink).	588	2.0924	2.00242	2.96077	4.18305	2.82203	3.83956	3.36734	2.95634	2.73316	2.92122	4.52359	3.98068	3.70737	3.87397	6.19467	4.35471	4.15866	3.15089	3.47049	3.10201	3.48722	2.73082	3.85351	4.43266	3.13322	4.68354	3.32145		2.35186	3.61488	3.01895	3.8085	4.592	3.88809	3.35324	3.67233	3.71274	1	0.927848	0.135122	AT1G06320	-	0.989632	-0.0130849	AT1G06320	-
AT1G06330		Heavy metal transport/detoxification superfamily protein	480	1.25848	0.589145	1.52971	1.25291	2.71669	1.91141	2.18193	1.96022	3.06726	3.76722	2.20069	2.18525	3.03551	2.10075	2.5791	2.81778	4.71144	2.98499	1.4081	2.49893	3.00647	4.92901	2.94042	1.91776	2.31016	2.68624	2.39908		1.12578	1.96034	2.40314	2.71772	2.57179	3.50474	2.3045	3.2624	2.46516	1	0.808338	-0.294399	AT1G06330	-	0.714704	-0.23445	AT1G06330	-
AT1G06340		Plant Tudor-like protein	405	0	0	0	0	0	0	0.140371	0	0	0	0.425065	0	0	0	0	0	0	0	0.178247	0	0.104689	0	0	0	0	0	0		0	0	0.0467903	0.141688	0	0	0.094312	0	0	0	NA	NA	AT1G06340	-	NA	NA	AT1G06340	-
AT1G06350		Fatty acid desaturase family protein	903	0.312412	0	0.058603	0.151191	0.263147	0.126463	0.103768	0.110408	0.594456	0.170415	0.418886	0	0.170603	0.19315	0.048594	0.193061	0.109705	0.219549	1.7726	1.98482	1.38137	0.208591	0.063888	0.361873	0	0.180247	0.164818		0.123672	0.180267	0.269544	0.196434	0.137449	0.174105	1.71293	0.211451	0.115022	0	NA	NA	AT1G06350	-	NA	NA	AT1G06350	-
AT1G06360		Fatty acid desaturase family protein	900	0	0	0	0	0	0	0	0	0	0	0	0.065992	0	0	0	0	0	0	0	0	0	0	0	0	0	0	0		0	0	0	0.0219973	0	0	0	0	0	0	NA	NA	AT1G06360	-	NA	NA	AT1G06360	-
AT1G06380		Ribosomal protein L1p/L10e family	765	24.4862	25.5789	24.9186	24.8918	25.0073	24.2393	26.025	22.7417	25.0862	28.3217	26.4813	27.4004	24.1412	22.7984	24.8532	22.3221	26.1846	24.058	24.7038	25.4805	24.2366	20.6547	25.6683	22.102	24.3473	23.477	23.5622		24.9946	24.7128	24.6176	27.4011	23.9309	24.1882	24.807	22.8083	23.7955	1	0.989188	-0.0147541	AT1G06380	-	0.347527	0.130689	AT1G06380	-
AT1G06390	GSK1, ATGSK1, ATSK22, SK22, BIL2, ATSK2-3	GSK3/SHAGGY-like protein kinase 1	1224	45.6948	46.7734	49.2744	48.9009	52.8063	49.1898	49.8223	46.3548	49.7771	48.8197	47.7077	53.9553	45.9802	47.773	49.8645	47.5185	45.5663	48.6432	48.9441	50.1101	45.7952	47.4692	50.4869	48.8578	48.6147	47.8837	46.3597		47.2475	50.299	48.6514	50.1609	47.8726	47.2427	48.2831	48.938	47.6194	1	0.988492	0.0100998	AT1G06390	-	0.51813	0.0681361	AT1G06390	-
AT1G06400	ARA2, ATRABA1A, ATRAB11E, ARA-2	Ras-related small GTP-binding family protein	651	75.5349	73.9998	70.1644	79.3628	77.5118	86.665	80.8284	80.6026	82.4357	82.8121	78.6032	78.3499	78.4716	87.7154	84.4074	84.0915	81.6625	89.0347	94.3121	92.7099	90.2452	85.2732	87.9211	86.9062	84.825	87.2538	86.1868		73.233	81.1799	81.2889	79.9217	83.5315	84.9296	92.4224	86.7002	86.0885	1	0.905925	-0.0415611	AT1G06400	-	0.520512	-0.0681483	AT1G06400	-
AT1G06410	ATTPS7, TPS7, ATTPSA	trehalose-phosphatase/synthase 7	2556	58.7528	59.366	60.8872	57.7605	58.267	59.9496	56.8582	57.5494	57.9592	58.4867	58.5186	57.6056	57.3593	61.1278	60.7633	56.995	54.3673	57.4085	60.0781	62.8664	57.8721	60.5516	57.9991	59.905	63.7511	59.5753	61.1166		59.6687	58.659	57.4556	58.2036	59.7501	56.2569	60.2722	59.4852	61.481	1	0.724723	0.0586603	AT1G06410	-	0.814663	0.0290207	AT1G06410	-
AT1G06420		unknown protein; Has 1017 Blast hits to 654 proteins in 124 species: Archae - 0; Bacteria - 39; Metazoa - 232; Fungi - 69; Plants - 40; Viruses - 0; Other Eukaryotes - 637 (source: NCBI BLink).	666	2.78971	2.52862	2.56002	2.16286	2.4902	3.49986	2.70801	2.86554	2.7252	2.63769	2.39228	2.38482	2.2553	2.76812	2.99567	1.8547	2.0693	1.77798	2.02413	2.6006	2.77951	2.7001	2.6677	2.13449	2.26497	2.76817	2.41428		2.62612	2.71764	2.76625	2.4716	2.67303	1.90066	2.46808	2.50076	2.48247	1	0.609277	0.323659	AT1G06420	-	0.747689	0.172275	AT1G06420	-
AT1G06430	FTSH8	FTSH protease 8	2058	9.01046	10.6437	12.102	9.41411	10.5159	10.8334	10.3269	10.5907	9.70324	9.55937	10.5482	9.50438	11.7023	11.5222	11.385	10.597	10.3453	10.1546	11.2719	10.4955	10.8336	12.5657	12.696	13.5454	12.9035	12.7224	12.8493		10.5854	10.2545	10.2069	9.87065	11.5365	10.3656	10.867	12.9357	12.8251	1	0.676156	0.0925161	AT1G06430	-	0.74161	-0.0543725	AT1G06430	-
AT1G06440		Ubiquitin carboxyl-terminal hydrolase family protein	1173	2.41039	2.61858	3.07416	2.19126	2.70813	3.18204	2.83991	2.62603	2.40616	2.48269	3.20877	2.63644	2.66596	2.03462	2.93012	2.60251	2.05612	2.53574	2.44354	2.86308	2.57452	2.34307	2.49041	2.90542	3.3368	2.14902	2.64708		2.70104	2.69381	2.62403	2.77597	2.54357	2.39812	2.62705	2.57963	2.71097	1	0.982288	0.0446243	AT1G06440	-	0.705253	0.151839	AT1G06440	-
AT1G06450		Polynucleotidyl transferase, ribonuclease H-like superfamily protein	1083	3.6798	3.17797	3.66344	3.91268	3.55073	2.77825	3.52958	4.05708	3.75645	3.97534	2.8078	3.05694	3.65573	3.12845	3.01414	3.551	3.61265	3.52897	3.42583	4.87456	4.72506	3.06072	3.93428	3.07476	3.19621	3.72439	3.91444		3.50707	3.41389	3.78104	3.28003	3.26611	3.56421	4.34182	3.35659	3.61168	1	0.922958	-0.110105	AT1G06450	-	0.826433	-0.0954444	AT1G06450	-
AT1G06460	ACD32.1, ACD31.2	alpha-crystallin domain 32.1	858	4.88825	3.77657	4.37215	6.00347	6.02344	4.76601	4.27304	5.46377	3.82791	5.27205	4.01585	4.18563	4.1561	4.12816	4.93395	5.17077	4.08157	6.15654	8.44793	7.92066	7.18673	9.85199	10.5015	9.47161	10.4498	9.54522	10.9459		4.34566	5.59764	4.52157	4.49118	4.40607	5.13629	7.85177	9.9417	10.3136	1	0.872548	-0.152933	AT1G06460	-	0.789201	-0.120252	AT1G06460	-
AT1G06470		Nucleotide/sugar transporter family protein	1245	26.1512	25.3685	28.5324	28.4312	29.9412	27.5765	26.4185	26.1306	24.5018	28.2442	23.9661	25.7269	23.3516	29.5983	28.2694	25.3164	26.2435	25.438	27.9298	28.0488	27.9791	29.0661	28.7292	27.4166	27.8365	28.731	24.833		26.684	28.6496	25.6836	25.9791	27.0731	25.666	27.9859	28.404	27.1335	1	0.925226	0.0600679	AT1G06470	-	0.942441	0.0237163	AT1G06470	-
AT1G06475		unknown protein; Has 35333 Blast hits to 34131 proteins in 2444 species: Archae - 798; Bacteria - 22429; Metazoa - 974; Fungi - 991; Plants - 531; Viruses - 0; Other Eukaryotes - 9610 (source: NCBI BLink).	282	13.7312	10.8332	14.5776	14.851	16.9837	11.6531	9.74511	17.9672	10.4034	11.1939	12.5865	14.6905	18.357	10.8337	15.9933	8.59301	12.2766	15.002	13.6679	9.88637	9.64296	8.14981	13.7137	12.1228	13.4136	12.7933	12.9942		13.0473	14.4959	12.7052	12.8236	15.0613	11.9572	11.0657	11.3288	13.067	1	0.91593	0.179044	AT1G06475	-	0.92215	0.08132	AT1G06475	-
AT1G06490	ATGSL07, gsl07, atgsl7, GSL7	glucan synthase-like 7	5877	2.58141	2.90503	3.03909	2.74949	3.10061	3.05384	2.8878	3.04474	2.76516	2.60306	3.0422	3.0748	2.48187	2.66625	3.08627	2.91892	2.71421	2.81725	2.86303	3.10993	2.88755	2.66752	2.98267	3.04357	2.78096	2.68979	2.83299		2.84184	2.96798	2.89923	2.90669	2.7448	2.81679	2.9535	2.89792	2.76791	1	0.988152	-0.0197257	AT1G06490	-	0.915128	0.0323867	AT1G06490	-
AT1G06500		unknown protein; Has 25 Blast hits to 25 proteins in 10 species: Archae - 0; Bacteria - 0; Metazoa - 0; Fungi - 0; Plants - 25; Viruses - 0; Other Eukaryotes - 0 (source: NCBI BLink).	411	11.0745	10.6875	10.677	11.6784	10.5517	12.1945	11.3123	11.6355	12.5117	11.9433	14.5682	11.6593	11.1684	11.8967	10.3209	13.1825	15.3203	9.36416	12.0612	14.4218	15.1756	14.4536	14.9109	11.7252	12.3596	10.6615	10.3002		10.813	11.4749	11.8198	12.7236	11.1287	12.6223	13.8862	13.6966	11.1071	1	0.913745	-0.136144	AT1G06500	-	0.97857	0.0212283	AT1G06500	-
AT1G06510		unknown protein; FUNCTIONS IN: molecular_function unknown; INVOLVED IN: biological_process unknown; LOCATED IN: chloroplast; EXPRESSED IN: 21 plant structures; EXPRESSED DURING: 13 growth stages; Has 376 Blast hits to 369 proteins in 152 species: Archae - 5; Bacteria - 113; Metazoa - 105; Fungi - 46; Plants - 27; Viruses - 2; Other Eukaryotes - 78 (source: NCBI BLink).	834	4.75255	7.75502	6.33958	7.0333	7.49724	5.73948	5.84563	7.77604	7.0733	6.40842	5.60455	7.18346	6.40996	5.84023	6.07302	4.81403	5.58557	6.16428	7.05819	8.01219	6.55773	6.41612	7.12951	6.38075	6.8617	6.38002	6.32934		6.28238	6.75667	6.89832	6.39881	6.10774	5.52129	7.20937	6.64213	6.52369	1	0.932878	0.0943479	AT1G06510	-	0.694973	0.140035	AT1G06510	-
AT1G06515		Protein of unknown function (DUF3317)	171	53.9229	43.2595	46.8641	61.9607	57.6442	51.4678	65.8336	53.9016	66.7636	60.4133	44.4607	70.2134	51.3374	52.6517	44.4371	34.2297	55.3375	50.4068	43.5707	42.9257	61.3847	57.816	67.5751	47.8113	41.9855	40.338	57.3789		48.0155	57.0242	62.1663	58.3625	49.4754	46.658	49.2937	57.7341	46.5675	1	0.989864	0.0332505	AT1G06515	-	0.478083	0.26684	AT1G06515	-
AT1G06520	ATGPAT1, GPAT1	glycerol-3-phosphate acyltransferase 1	1758	0.255396	0.254745	0.283174	0.433526	0.195546	0.223179	0.200508	0.45663	0.421977	0.116191	0.493897	0.394936	0.142342	0.281915	0.23202	0.442898	0.083012	0.241738	0.346083	0.207382	0.344714	0.225577	0.18987	0.239322	0.099587	0.153008	0.243489		0.264438	0.284084	0.359705	0.335008	0.218759	0.255883	0.299393	0.218256	0.165361	0	0.999912	0.00067594	AT1G06520	-	0.875559	0.28742	AT1G06520	-
AT1G06530		Tropomyosin-related	972	58.853	50.6709	54.9813	54.3033	52.0093	52.5008	52.124	50.3965	51.1404	55.8189	54.4541	51.8961	52.6383	52.6689	57.0164	53.1245	57.8354	48.5646	53.8901	54.3748	51.1094	50.6536	52.204	53.0483	49.5663	46.2217	48.8649		54.8351	52.9378	51.2203	54.0564	54.1079	53.1748	53.1248	51.9686	48.2176	1	0.995038	-0.00473628	AT1G06530	-	0.977688	0.0100804	AT1G06530	-
AT1G06540		unknown protein; BEST Arabidopsis thaliana protein match is: unknown protein (TAIR:AT2G30930.1); Has 16 Blast hits to 16 proteins in 3 species: Archae - 0; Bacteria - 0; Metazoa - 0; Fungi - 0; Plants - 16; Viruses - 0; Other Eukaryotes - 0 (source: NCBI BLink).	378	4.04932	2.83041	2.98767	2.02406	3.18524	4.21867	2.68831	2.37766	4.19327	3.59475	3.14008	2.82191	4.73637	3.87858	2.49471	1.44674	3.82332	3.04498	0.502739	2.41905	1.58959	2.38066	2.33008	1.49303	2.76309	3.75909	3.90672		3.28913	3.14266	3.08641	3.18558	3.70322	2.77168	1.50379	2.06792	3.4763	1	0.828562	0.336648	AT1G06540	-	0.799128	0.222407	AT1G06540	-
AT1G06550		ATP-dependent caseinolytic (Clp) protease/crotonase family protein	1164	71.1016	78.8646	72.4159	62.1927	62.9295	64.5028	65.4613	68.0828	65.8912	65.2649	64.5287	74.0151	60.2762	58.8879	62.3765	65.5019	57.3851	60.5962	58.5795	56.1322	58.9841	60.2668	59.6394	60.5788	66.9152	63.8178	68.8087		74.1274	63.2083	66.4784	67.9362	60.5135	61.1611	57.8986	60.1617	66.5139	1	0.973942	-0.0169977	AT1G06550	-	0.112179	0.111747	AT1G06550	-
AT1G06560		NOL1/NOP2/sun family protein	1800	11.1202	10.6102	10.6312	11.4037	11.587	9.14249	11.0347	9.96442	10.6313	11.2241	11.2345	12.68	9.69647	10.7072	11.1691	10.0952	9.46977	9.27623	10.7045	10.9208	10.0628	9.19556	10.8311	10.0082	10.2258	10.8991	8.9167		10.7872	10.7111	10.5435	11.7129	10.5243	9.61373	10.5627	10.0116	10.0139	1	0.795533	0.0815398	AT1G06560	-	0.0494913	0.187508	AT1G06560	-
AT1G06570	PDS1, HPD	phytoene desaturation 1	1418.52	9.56438	8.7616	10.6695	9.96776	11.201	10.3498	10.4568	10.2722	9.0214	8.81028	8.33151	9.85694	10.3301	11.3513	10.9579	9.75933	8.35274	9.7335	8.66714	9.73979	8.64997	10.7284	13.4563	12.319	10.8883	11.1107	10.2201		9.66516	10.5062	9.9168	8.99958	10.8798	9.28186	9.01897	12.1679	10.7397	1	0.526267	0.137942	AT1G06570	-	0.921225	-0.0277884	AT1G06570	-
AT1G06580		Pentatricopeptide repeat (PPR) superfamily protein	1503	1.72965	1.63044	1.76974	2.06607	1.91327	2.09084	1.36607	1.81301	1.65353	1.36242	1.64373	2.59033	1.91978	1.35556	1.79362	1.51707	1.34248	1.619	2.41448	1.56957	1.57627	1.71853	1.85322	2.23474	2.64934	1.57579	1.58576		1.70994	2.02339	1.61087	1.86549	1.68965	1.49285	1.85344	1.9355	1.93696	1	0.937333	0.126943	AT1G06580	-	0.683389	0.202663	AT1G06580	-
AT1G06590		unknown protein; Has 380 Blast hits to 268 proteins in 109 species: Archae - 0; Bacteria - 0; Metazoa - 245; Fungi - 73; Plants - 49; Viruses - 0; Other Eukaryotes - 13 (source: NCBI BLink).	2751	8.27381	8.198	7.31936	8.1953	8.95785	7.50923	7.75111	6.6649	7.25678	8.12225	8.11821	7.06588	6.7093	7.31968	8.51488	7.4224	7.30728	7.37971	6.99995	7.96746	7.23585	7.47757	8.00575	7.65916	7.89598	7.83439	7.61175		7.93039	8.22079	7.22426	7.76878	7.51462	7.3698	7.40109	7.71416	7.78071	1	0.986791	0.0192003	AT1G06590	-	0.800001	0.0547265	AT1G06590	-
AT1G06620		2-oxoglutarate (2OG) and Fe(II)-dependent oxygenase superfamily protein	1098	48.2821	50.8067	51.6698	43.9309	47.3014	45.074	44.0901	47.5097	42.454	45.0206	43.5578	42.2917	45.9866	45.3276	49.1239	51.4067	48.2812	46.3864	36.673	39.7854	40.6614	49.2668	43.6223	45.6074	46.081	43.7167	43.5227		50.2529	45.4354	44.6846	43.6234	46.8127	48.6914	39.0399	46.1655	44.4401	1	0.70365	-0.0701383	AT1G06620	-	0.0934067	-0.124063	AT1G06620	-
AT1G06630		F-box/RNI-like superfamily protein	1271.63	10.8726	11.8681	12.9016	12.2655	12.6509	11.8591	11.1164	12.756	11.7436	11.5926	10.2231	12.7007	12.3092	12.9158	10.6615	13.5766	11.8075	13.0613	11.8681	10.915	12.2648	11.5581	13.5854	12.0063	12.5746	11.0992	11.2636		11.8808	12.2585	11.872	11.5055	11.9622	12.8151	11.6826	12.3833	11.6458	1	0.917332	-0.0698127	AT1G06630	-	0.680895	-0.0919798	AT1G06630	-
AT1G06640		2-oxoglutarate (2OG) and Fe(II)-dependent oxygenase superfamily protein	1109.24	200.254	210.431	190.641	199.559	233.777	218.252	215.17	227.262	214.39	222.461	252.732	244.766	224.029	226.373	212.349	248.097	233.828	233.678	231.14	229.808	215.173	207.442	198.142	207.115	201.717	220.531	217.15		200.442	217.196	218.941	239.986	220.917	238.534	225.374	204.233	213.133	1	0.281839	-0.0953197	AT1G06640	-	0.994115	-0.00169495	AT1G06640	-
AT1G06645		2-oxoglutarate (2OG) and Fe(II)-dependent oxygenase superfamily protein	1101	0.071856	0	0.136489	0.119928	0.152858	0.148621	0.079731	0.087853	0.076621	0.354357	0	0.051887	0.04422	0.149268	0.111719	0.049945	0.211816	0.128479	0.163398	0.25313	0.320291	0.352976	0.125353	0.209597	0.052375	0.138234	0		0.0694483	0.140469	0.0814017	0.135415	0.101736	0.13008	0.245606	0.229309	0.0635363	0	NA	NA	AT1G06645	-	NA	NA	AT1G06645	-
AT1G06650		2-oxoglutarate (2OG) and Fe(II)-dependent oxygenase superfamily protein	1110	9.37586	7.81802	8.45459	7.07759	9.41132	8.35277	8.1939	8.81021	7.69584	8.39036	8.9801	9.13133	9.37946	8.6388	9.20472	8.9802	9.67799	9.58535	8.49947	8.42179	7.3645	10.2592	10.3387	10.758	9.01525	9.55668	9.47893		8.54949	8.28056	8.23332	8.83393	9.07433	9.41451	8.09525	10.452	9.35029	1	0.962648	-0.0450005	AT1G06650	-	0.834681	-0.0598406	AT1G06650	-
AT1G06660		unknown protein; BEST Arabidopsis thaliana protein match is: unknown protein (TAIR:AT2G30820.2); Has 166 Blast hits to 144 proteins in 35 species: Archae - 0; Bacteria - 17; Metazoa - 13; Fungi - 20; Plants - 104; Viruses - 0; Other Eukaryotes - 12 (source: NCBI BLink).	1446	6.74141	6.37281	6.96022	7.38506	6.01827	6.02433	6.0899	5.0141	5.60409	7.20963	6.27765	5.90572	6.62947	5.8942	6.59467	6.22522	6.39062	5.39449	5.58907	5.26849	6.41701	5.9847	6.44871	6.30446	6.36113	6.17743	6.17051		6.69148	6.47589	5.56936	6.46433	6.37278	6.00344	5.75819	6.24596	6.23636	1	0.956374	0.0501086	AT1G06660	-	0.782332	0.0726203	AT1G06660	-
AT1G06670	NIH	nuclear DEIH-boxhelicase	4731	27.9249	28.4041	27.1128	29.4737	26.2076	24.1695	27.4535	25.8982	26.2424	26.191	28.4831	29.8	25.9758	27.43	27.8632	28.9757	27.0068	26.3129	27.4578	27.8556	25.006	24.9292	25.1792	25.8012	26.7484	24.5189	25.3656		27.8139	26.6169	26.5314	28.158	27.0897	27.4318	26.7731	25.3032	25.5443	1	0.967686	-0.0180829	AT1G06670	-	0.850376	0.0243242	AT1G06670	-
AT1G06680	PSBP-1, OEE2, PSII-P, OE23	photosystem II subunit P-1	792	16.0552	16.297	20.3155	16.8378	16.7092	17.8135	16.2789	18.1899	18.5431	19.2065	16.8569	18.4867	18.9368	19.4402	17.2386	17.8287	13.921	18.6571	18.2466	21.5187	21.7927	25.668	28.8008	23.7804	21.1427	24.1818	23.2313		17.5559	17.1202	17.6706	18.1834	18.5385	16.8023	20.5193	26.0831	22.8519	1	0.921612	0.0720639	AT1G06680	-	0.759189	0.0797721	AT1G06680	-
AT1G06690		NAD(P)-linked oxidoreductase superfamily protein	1134	6.44654	7.44471	6.10411	7.06581	7.96809	6.80874	6.446	6.70171	6.43077	5.87376	6.31565	7.10795	7.24788	7.11608	6.96349	6.43674	6.42538	7.70154	6.014	7.20073	6.41008	7.38623	7.80525	7.51647	6.23587	7.63158	6.35028		6.66512	7.28088	6.52616	6.43245	7.10915	6.85455	6.5416	7.56932	6.73924	1	0.987474	0.0244866	AT1G06690	-	0.846782	-0.0590802	AT1G06690	-
AT1G06700		Protein kinase superfamily protein	1086	71.5238	75.8579	71.9071	73.4715	82.2598	76.0795	76.8221	81.2106	74.2546	70.7516	75.4701	76.0487	74.4643	76.0267	75.4213	78.0922	75.1898	74.2162	86.5789	89.4732	93.6112	88.5081	87.5055	87.9068	78.2138	80.9239	81.0217		73.0963	77.2703	77.4291	74.0901	75.3041	75.8327	89.8878	87.9735	80.0531	1	0.966534	-0.0203781	AT1G06700	-	0.865492	-0.0244829	AT1G06700	-
AT1G06710		Tetratricopeptide repeat (TPR)-like superfamily protein	2994	3.0107	2.51212	2.61147	3.0299	2.9413	2.32726	2.68884	2.97851	2.81288	3.14054	2.77241	3.04938	3.1398	3.15729	3.44417	3.1591	2.80748	3.22516	3.21461	3.265	2.82246	2.94891	2.49243	2.98272	2.98031	2.40125	2.64224		2.71143	2.76615	2.82674	2.98744	3.24709	3.06391	3.10069	2.80802	2.6746	1	0.917332	0.077252	AT1G06710	-	0.977088	-0.0137639	AT1G06710	-
AT1G06720		P-loop containing nucleoside triphosphate hydrolases superfamily protein	3444	29.9445	27.6266	27.7897	27.5034	25.112	22.7535	26.6744	24.4045	25.4117	27.9864	28.0048	30.5643	24.5351	24.6467	27.319	27.3319	25.2681	26.5686	27.0277	28.3743	26.4614	25.4572	23.662	23.8899	24.6912	22.6894	23.7598		28.4536	25.123	25.4969	28.8518	25.5003	26.3895	27.2878	24.3364	23.7135	1	0.968568	-0.0220311	AT1G06720	-	0.325146	0.0955382	AT1G06720	-
AT1G06730		pfkB-like carbohydrate kinase family protein	1467	10.174	8.71699	9.8446	9.89826	11.4552	8.38552	8.99202	9.12183	9.60892	9.8347	9.42116	9.51684	9.71846	9.53758	9.44171	9.99039	9.30153	10.1781	10.1743	10.7504	10.5596	9.32314	9.56688	10.5628	9.75544	8.91235	9.86526		9.57853	9.91299	9.24092	9.5909	9.56592	9.82334	10.4948	9.81761	9.51102	1	0.955283	-0.0420617	AT1G06730	-	0.942008	-0.023069	AT1G06730	-
AT1G06750		P-loop containing nucleoside triphosphate hydrolases superfamily protein	1560	0.044553	0.055229	0.083675	0.07398	0.095949	0	0.049323	0.027152	0.023789	0.083506	0	0.031989	0.082605	0.030863	0.046188	0.092711	0.106444	0.026379	0.101095	0.103071	0.019664	0.067663	0.062018	0.085823	0.06417	0.064418	0.019677		0.0611523	0.056643	0.0334213	0.0384983	0.0532187	0.075178	0.07461	0.0718347	0.0494217	0	NA	NA	AT1G06750	-	NA	NA	AT1G06750	-
AT1G06760		winged-helix DNA-binding transcription factor family protein	825	226.074	241.024	248.002	265.204	259.843	275.617	264.346	250.445	250.534	222.408	231.083	240.865	261.586	266.71	258.263	277.867	251.242	293.184	218.903	234.248	227.779	263.75	280.572	267.477	265.311	254.975	259.95		238.367	266.888	255.108	231.452	262.186	274.098	226.977	270.6	260.079	1	0.696589	-0.0607862	AT1G06760	-	0.00246104	-0.158464	AT1G06760	-
AT1G06770	DRIP1	DREB2A-interacting protein 1	1266	4.83345	6.74973	5.9104	7.3034	6.63162	5.79404	7.6658	5.5909	5.48548	6.25125	6.41371	6.32731	5.26067	5.77356	6.16981	6.07905	5.9043	6.91631	5.91117	8.95755	6.21476	5.88499	6.86072	5.80139	6.37672	6.23829	5.97736		5.83119	6.57635	6.24739	6.33076	5.73468	6.29989	7.02783	6.18237	6.19746	1	0.903029	-0.0922888	AT1G06770	-	0.977298	0.0149741	AT1G06770	-
AT1G06780	GAUT6	galacturonosyltransferase 6	1770	27.0515	26.6623	29.6057	30.4103	31.0293	33.414	33.0256	31.92	29.1095	30.2527	31.5423	33.2759	30.2434	34.016	34.7784	32.9072	34.1256	30.1852	37.6444	32.6341	34.6334	32.4405	32.4594	36.4492	34.1173	32.0717	33.7605		27.7732	31.6179	31.3517	31.6903	33.0126	32.406	34.9706	33.783	33.3165	1	0.973735	0.0210999	AT1G06780	-	0.937405	-0.0173176	AT1G06780	-
AT1G06790		RNA polymerase Rpb7 N-terminal domain-containing protein	615	20.1223	16.9187	18.1526	20.9656	20.0136	22.7236	18.3442	18.5274	17.3745	20.2649	20.3817	22.067	15.8379	20.3224	16.6235	19.5502	18.354	16.8886	17.0437	20.9342	17.5384	17.2063	18.8964	19.7181	19.5797	20.2898	14.3773		18.3979	21.2343	18.082	20.9045	17.5946	18.2643	18.5054	18.6069	18.0823	1	0.959792	-0.0544143	AT1G06790	-	0.531239	0.14428	AT1G06790	-
AT1G06800	PLA-I{gamma}1	alpha/beta-Hydrolases superfamily protein	1548	9.73121	9.15181	10.2798	8.2605	9.12808	8.30703	8.84707	9.28386	8.8382	9.4619	8.02504	7.30762	9.83778	9.73774	9.13222	9.07269	8.47384	7.8331	7.80089	7.67384	7.64438	8.87975	8.52578	8.70027	8.01814	8.39026	8.95138		9.72094	8.5652	8.98971	8.26485	9.56925	8.45988	7.70637	8.70193	8.45326	1	0.917332	0.0844817	AT1G06800	-	0.914878	-0.0422518	AT1G06800	-
AT1G06810		unknown protein; BEST Arabidopsis thaliana protein match is: unknown protein (TAIR:AT1G05400.2); Has 30201 Blast hits to 17322 proteins in 780 species: Archae - 12; Bacteria - 1396; Metazoa - 17338; Fungi - 3422; Plants - 5037; Viruses - 0; Other Eukaryotes - 2996 (source: NCBI BLink).	609	0.377335	0.245407	0	0.082648	0	0.550754	0	0	0.103439	0	0.175696	0	0.119298	0	0.106013	0	0	0	0.14505	0.351452	0.25499	0.073135	0.068156	0	0	0.097068	0.086598		0.207581	0.211134	0.0344797	0.0585653	0.0751037	0	0.250497	0.047097	0.061222	0	NA	NA	AT1G06810	-	NA	NA	AT1G06810	-
AT1G06820	CRTISO, CCR2	carotenoid isomerase	1788	10.5629	9.80232	9.99304	10.4292	10.4591	10.3114	9.15623	9.20691	8.57342	10.1057	10.3958	11.3025	9.57515	9.41321	9.81323	9.9345	8.91764	9.46086	9.5756	10.198	9.98818	9.70964	10.0699	10.2074	9.45997	9.72337	9.38576		10.1194	10.3999	8.97885	10.6013	9.60053	9.43767	9.92059	9.99565	9.52303	1	0.994418	0.00555501	AT1G06820	-	0.394517	0.107097	AT1G06820	-
AT1G06830		Glutaredoxin family protein	300	9.173	10.3029	6.80612	1.51804	1.37381	1.582	1.21814	0.97423	3.26108	9.3479	8.94295	11.5011	2.96794	3.17083	3.76241	3.62211	4.88272	2.86211	13.8386	8.56231	9.00383	2.90463	1.92218	2.85617	2.27699	2.7118	1.53152		8.76067	1.49128	1.81782	9.93065	3.30039	3.78898	10.4682	2.56099	2.17344	1	0.950209	-0.164447	AT1G06830	-	0.0152375	0.948315	AT1G06830	-
AT1G06840		Leucine-rich repeat protein kinase family protein	2862	18.0606	19.1003	17.7183	20.4698	20.684	19.9236	22.2337	22.5746	21.5205	21.2037	24.0317	23.5295	21.5599	22.9221	23.5702	24.4277	22.4696	24.8106	27.9855	24.9134	24.3482	21.3515	24.1196	24.1668	23.7542	22.5167	22.626		18.2931	20.3591	22.1096	22.9216	22.6841	23.9026	25.749	23.2126	22.9656	1	0.880501	-0.0472028	AT1G06840	-	0.782757	-0.0392816	AT1G06840	-
AT1G06850	AtbZIP52, bZIP52	basic leucine-zipper 52	895.223	30.6643	26.5719	29.2057	33.3131	34.0306	33.1945	37.7634	29.2163	28.9405	30.0216	34.6227	35.0496	42.4391	42.2753	38.6875	37.2518	39.2388	35.7481	38.2867	37.2782	39.702	38.0278	34.4477	38.1692	32.9514	37.921	33.4211		28.814	33.5127	31.9734	33.2313	41.134	37.4129	38.4223	36.8816	34.7645	1	0.831936	0.0753952	AT1G06850	-	0.340679	-0.12206	AT1G06850	-
AT1G06870		Peptidase S24/S26A/S26B/S26C family protein	1104	38.6977	36.5734	38.4544	40.7179	42.3187	38.5934	38.4063	34.0813	35.9714	37.9849	37.3573	43.6962	39.932	41.2271	39.7103	42.4786	34.2457	37.2086	40.9909	43.498	40.3593	42.4911	41.5664	41.3705	45.6742	39.0703	37.0072		37.9085	40.5433	36.153	39.6795	40.2898	37.9776	41.6161	41.8093	40.5839	1	0.925373	0.0451263	AT1G06870	-	0.793128	0.0462587	AT1G06870	-
AT1G06890		nodulin MtN21 /EamA-like transporter family protein	1070.22	117.461	116.268	119.25	119.923	126.368	124.229	116.377	118.567	119.474	121.689	117.185	118.893	115.564	118.789	123.736	125.223	113.904	115.986	125.983	126.645	119.908	126.103	133.145	134.543	127.929	127.15	125.763		117.66	123.507	118.139	119.256	119.363	118.371	124.179	131.264	126.947	1	0.987071	0.0111285	AT1G06890	-	0.85397	0.0250486	AT1G06890	-
AT1G06900		Insulinase (Peptidase family M16) family protein	3075	37.1557	35.0039	35.9632	36.3224	34.853	31.5264	34.3479	33.3574	33.458	33.0063	36.8242	35.3841	32.8585	35.691	34.8975	34.8673	30.689	34.2604	33.0445	36.4401	35.104	34.5329	35.0203	35.2716	34.3163	33.6726	32.7509		36.0409	34.2339	33.7211	35.0715	34.4823	33.2722	34.8629	34.9416	33.5799	1	0.917332	0.0394266	AT1G06900	-	0.664375	0.0539503	AT1G06900	-
AT1G06910	TRFL7	TRF-like 7	1173	4.27909	4.13371	4.0169	4.7906	4.36226	4.79035	4.02163	4.19497	4.67717	4.87676	3.67361	3.53733	4.96414	4.62603	5.01628	4.46162	4.31663	4.85698	3.58287	4.35295	3.7498	4.806	4.2821	4.71584	4.01309	5.28171	4.5263		4.14323	4.64774	4.29792	4.02923	4.86882	4.54508	3.89521	4.60131	4.60703	1	0.934542	0.0795219	AT1G06910	-	0.723984	-0.112134	AT1G06910	-
AT1G06920	ATOFP4, OFP4	ovate family protein 4	948	0	0	0.123826	0	0	0	0	0.061001	0	0	0.089708	0	0.062025	0	0.048373	0.136824	0.05899	0.059861	1.4425	1.82995	1.571	0	0.034386	0	0	0	0.181897		0.0412753	0	0.0203337	0.0299027	0.0367993	0.085225	1.61448	0.011462	0.0606323	0	NA	NA	AT1G06920	-	NA	NA	AT1G06920	-
AT1G06923		BEST Arabidopsis thaliana protein match is: ovate family protein 17 (TAIR:AT2G30395.1); Has 35333 Blast hits to 34131 proteins in 2444 species: Archae - 798; Bacteria - 22429; Metazoa - 974; Fungi - 991; Plants - 531; Viruses - 0; Other Eukaryotes - 9610 (source: NCBI BLink).	513	2.09502	3.87221	3.99117	4.37595	7.3265	6.45961	10.3377	9.39034	5.64862	8.147	11.1701	8.47939	7.18195	6.14222	6.26579	8.38083	8.47874	7.69215	13.8141	14.0358	18.2413	3.76673	4.59759	7.29142	7.66531	8.00778	7.43651		3.31947	6.05402	8.45889	9.2655	6.52999	8.18391	15.3637	5.21858	7.7032	1	0.784244	-0.209738	AT1G06923	-	0.773772	0.133512	AT1G06923	-
AT1G06925		FUNCTIONS IN: molecular_function unknown; INVOLVED IN: biological_process unknown; LOCATED IN: endomembrane system; BEST Arabidopsis thaliana protein match is: Putative endonuclease or glycosyl hydrolase (TAIR:AT4G20480.1); Has 152 Blast hits to 136 proteins in 9 species: Archae - 0; Bacteria - 0; Metazoa - 0; Fungi - 0; Plants - 152; Viruses - 0; Other Eukaryotes - 0 (source: NCBI BLink).	432	0	0	0	0	0.204648	0	0	0.188884	0.318235	0	0	0	0	0	0	0.20475	0	0	0	0	0.391801	0	0	0	0	0	0		0	0.068216	0.16904	0	0	0.06825	0.1306	0	0	0	NA	NA	AT1G06925	-	NA	NA	AT1G06925	-
AT1G06930		unknown protein; Has 4478 Blast hits to 355 proteins in 82 species: Archae - 0; Bacteria - 29; Metazoa - 379; Fungi - 125; Plants - 120; Viruses - 25; Other Eukaryotes - 3800 (source: NCBI BLink).	510	26.0208	20.19	27.6475	22.6469	23.7391	26.8198	31.6	28.4695	29.0212	29.1855	33.8435	26.8466	33.9902	27.4388	31.6557	30.0418	31.7663	30.4929	31.6861	36.4148	39.3968	41.1376	45.3055	40.3978	34.9035	33.0122	30.8517		24.6194	24.4019	29.6969	29.9585	31.0282	30.767	35.8326	42.2803	32.9225	1	0.968568	0.0404978	AT1G06930	-	0.960704	0.0200789	AT1G06930	-
AT1G06950	ATTIC110, TIC110	translocon at the inner envelope membrane of chloroplasts 110	3051	38.4042	35.7662	37.5211	36.064	34.2812	32.9493	35.9306	33.6718	33.9658	36.6629	38.6969	37.442	34.9293	37.2339	36.0791	36.576	34.8405	33.5502	37.1424	37.7126	35.2204	34.9442	34.5427	34.7527	35.7875	32.9675	33.7749		37.2305	34.4315	34.5227	37.6006	36.0808	34.9889	36.6918	34.7465	34.1766	1	0.956132	0.0226443	AT1G06950	-	0.38725	0.0701492	AT1G06950	-
AT1G06960		RNA-binding (RRM/RBD/RNP motifs) family protein	689.685	13.164	14.7214	14.1543	13.965	15.5832	15.5357	16.2797	14.3428	13.9475	13.5607	14.8423	16.5379	14.3164	14.9283	14.6699	13.4533	12.9494	18.1448	14.823	15.3729	14.8042	15.3741	16.2639	12.6726	14.2226	13.8149	13.6814		14.0132	15.028	14.8567	14.9803	14.6382	14.8492	15	14.7702	13.9063	1	0.993499	-0.0113275	AT1G06960	-	0.935783	0.0315216	AT1G06960	-
AT1G06970	CHX14, ATCHX14	cation/hydrogen exchanger 14	2490	0.114151	0.036593	0.14633	0.049076	0	0.062631	0.016441	0.018135	0.094431	0.018447	0.026301	0.043791	0.054079	0.040683	0.06258	0.061384	0.159911	0.017024	0.021613	0.033689	0.050783	0.032845	0.070349	0.028465	0.08462	0.028511	0.05083		0.0990247	0.0372357	0.0430023	0.029513	0.0524473	0.0794397	0.0353617	0.0438863	0.0546537	0	NA	NA	AT1G06970	-	NA	NA	AT1G06970	-
AT1G06980		unknown protein; FUNCTIONS IN: molecular_function unknown; INVOLVED IN: biological_process unknown; LOCATED IN: endomembrane system; EXPRESSED IN: sepal, male gametophyte, carpel; EXPRESSED DURING: 4 anthesis; BEST Arabidopsis thaliana protein match is: unknown protein (TAIR:AT2G30230.1); Has 159 Blast hits to 159 proteins in 13 species: Archae - 0; Bacteria - 0; Metazoa - 0; Fungi - 0; Plants - …	510	12.9551	10.7188	11.3686	8.29886	7.96081	9.58559	6.0636	7.83034	4.89025	6.62565	8.05348	5.57487	7.96125	8.04029	6.19665	7.85288	6.12794	6.32271	6.02517	5.99545	5.4217	6.83072	6.40476	7.47608	6.6	6.76332	5.86058		11.6808	8.61509	6.2614	6.75133	7.3994	6.76784	5.81411	6.90385	6.40797	1	0.955156	0.0832947	AT1G06980	-	0.987536	0.0130955	AT1G06980	-
AT1G06990		GDSL-like Lipase/Acylhydrolase superfamily protein	1083	0.311279	0.218655	0.134065	0.146878	0.100643	0	0.198762	0	0.037425	0.216782	0	0	0.086335	0.049245	0.037655	0.295086	0.167896	0.042028	0.263596	0.166051	0.185889	0.132919	0.17063	0.034602	0.051626	0.068521	0.031547		0.221333	0.082507	0.078729	0.0722607	0.057745	0.168337	0.205179	0.112717	0.0505647	0	NA	NA	AT1G06990	-	NA	NA	AT1G06990	-
AT1G07000	ATEXO70B2, EXO70B2	exocyst subunit exo70 family protein B2	1800	11.2877	13.8537	13.8992	12.8522	13.4362	15.3999	13.7892	15.0231	13.728	12.6115	12.372	12.4278	14.7875	16.1393	14.0455	13.5166	12.7902	13.4604	18.8582	19.0979	18.9318	14.1189	14.6853	14.0508	14.7704	14.2545	13.9163		13.0135	13.8961	14.1801	12.4704	14.9908	13.2557	18.9626	14.285	14.3137	1	0.576093	0.104667	AT1G07000	-	0.597476	-0.0740906	AT1G07000	-
AT1G07010		Calcineurin-like metallo-phosphoesterase superfamily protein	1170	0.702863	0.540138	0.589348	0.825293	0.748769	0.555105	0.764735	0.417732	0.628607	0.574048	0.616411	0.49933	0.454066	0.689181	0.744597	0.603319	0.837011	0.592353	0.235751	0.545517	0.43806	0.90916	0.969198	1.14636	1.17515	0.636553	0.745368		0.610783	0.709722	0.603691	0.563263	0.629281	0.677561	0.406443	1.00824	0.852357	1	0.988152	-0.0695485	AT1G07010	-	0.858565	-0.167353	AT1G07010	-
AT1G07020		unknown protein; Has 39 Blast hits to 39 proteins in 17 species: Archae - 0; Bacteria - 0; Metazoa - 6; Fungi - 3; Plants - 28; Viruses - 0; Other Eukaryotes - 2 (source: NCBI BLink).	444	31.9941	33.8111	33.0939	35.8879	34.0058	44.5657	41.5296	35.9866	37.814	33.3215	29.1653	35.4514	35.2893	34.1266	38.5268	28.2113	32.9741	37.0282	30.2825	33.8984	38.7464	34.7817	36.7	36.8181	38.309	37.1046	37.1689		32.9664	38.1531	38.4434	32.6461	35.9809	32.7379	34.3091	36.0999	37.5275	1	0.816499	0.0888765	AT1G07020	-	0.944516	0.0212638	AT1G07020	-
AT1G07025		Mitochondrial substrate carrier family protein	501	0	0	0	0	0	0	0.217544	0	0	0	0	0.267221	0	0	0	0	0	0	0	0	0	0	0	0.179261	0	0	0		0	0	0.0725147	0.0890737	0	0	0	0.0597537	0	0	NA	NA	AT1G07025	-	NA	NA	AT1G07025	-
AT1G07030		Mitochondrial substrate carrier family protein	981	30.9239	28.8977	30.7706	30.9182	32.1083	25.8245	27.376	26.5613	30.3466	28.6317	29.1804	32.2507	28.5697	29.7052	32.2877	29.1816	28.23	28.9083	29.9245	27.0599	25.6857	28.0287	29.3131	28.0289	26.3708	30.6557	26.3451		30.1974	29.617	28.0946	30.0209	30.1875	28.7733	27.5567	28.4569	27.7905	1	0.973942	0.0230107	AT1G07030	-	0.825681	0.0405194	AT1G07030	-
AT1G07040		unknown protein; INVOLVED IN: biological_process unknown; LOCATED IN: chloroplast; EXPRESSED IN: 24 plant structures; EXPRESSED DURING: 14 growth stages; BEST Arabidopsis thaliana protein match is: unknown protein (TAIR:AT1G27030.1); Has 540 Blast hits to 538 proteins in 187 species: Archae - 0; Bacteria - 333; Metazoa - 0; Fungi - 0; Plants - 67; Viruses - 0; Other Eukaryotes - 140 (source: NCBI…	1116	15.9978	15.8291	15.9952	16.8284	16.4921	17.5861	17.7133	18.3012	18.3243	16.0786	17.5434	14.9213	15.8411	16.4215	18.2573	17.0306	14.2744	17.7209	18.2121	18.0267	17.5956	18.1554	18.8939	18.7661	18.7329	21.1794	18.8769		15.9407	16.9689	18.1129	16.1811	16.84	16.342	17.9448	18.6051	19.5964	1	0.980527	0.0250858	AT1G07040	-	0.992164	-0.00409209	AT1G07040	-
AT1G07050		CCT motif family protein	588	1.06821	1.03451	0.333488	0.766586	0.558986	0.701507	0.766543	0.829718	0.527845	1.0251	0.819318	1.00532	0.314527	0.628513	0.265053	0.713958	0.92662	0.726877	3.61857	3.24335	3.11722	3.35316	5.66753	4.4363	4.67053	3.98156	3.12802		0.812069	0.675693	0.708035	0.949913	0.402698	0.789152	3.32638	4.48566	3.9267	1	0.649128	-0.690019	AT1G07050	-	0.907922	0.182914	AT1G07050	-
AT1G07060		unknown protein; Has 30 Blast hits to 30 proteins in 10 species: Archae - 0; Bacteria - 0; Metazoa - 0; Fungi - 0; Plants - 30; Viruses - 0; Other Eukaryotes - 0 (source: NCBI BLink).	702	0.087774	0.325027	0.323339	0.359684	0.121483	0.602527	0.382802	0.320258	0.092917	0.427559	0	0.123994	0.321922	0.594769	0.44415	0.599629	0.53529	0.205829	0	0.304111	0.154964	0.132977	0.239748	0.084561	0	0.252637	0.314434		0.24538	0.361231	0.265326	0.183851	0.453614	0.446916	0.153025	0.152429	0.189024	0	NA	NA	AT1G07060	-	NA	NA	AT1G07060	-
AT1G07070		Ribosomal protein L35Ae family protein	339	170.657	155.853	158.996	153.293	142.948	152.92	148.531	143.515	157.245	174.11	153.49	157.565	159.223	140.682	138.641	125.777	141.727	131.969	163.724	140.718	167.386	150.575	146.852	128.177	143.908	128.301	134.041		161.835	149.72	149.764	161.722	146.182	133.158	157.276	141.868	135.417	1	0.974408	0.0437169	AT1G07070	-	0.31982	0.214092	AT1G07070	-
AT1G07080		Thioredoxin superfamily protein	798	82.8525	78.4115	88.5155	80.8987	87.1373	89.5374	84.8464	81.7775	90.8791	80.253	89.0341	89.3179	88.8057	85.582	85.0791	89.2342	87.8777	92.1885	88.6677	85.8554	79.5613	87.458	93.651	88.1236	84.6506	90.6531	82.5396		83.2598	85.8578	85.8343	86.2017	86.4889	89.7668	84.6948	89.7442	85.9478	1	0.850139	-0.0524856	AT1G07080	-	0.814482	-0.0349816	AT1G07080	-
AT1G07090	LSH6	Protein of unknown function (DUF640)	591	23.2886	26.8465	21.2081	22.0177	25.894	21.6805	19.1091	24.6757	21.4737	22.332	26.6175	21.0743	22.1292	21.5246	18.0447	24.1015	20.9827	25.5746	21.3022	18.3526	18.7382	18.3751	24.2145	21.5315	19.627	21.8783	17.5453		23.7811	23.1974	21.7528	23.3413	20.5662	23.5529	19.4643	21.3737	19.6835	1	0.750435	-0.179459	AT1G07090	-	0.973395	-0.0205032	AT1G07090	-
AT1G07110	F2KP, ATF2KP, FKFBP	fructose-2,6-bisphosphatase	2235	16.2648	16.4166	15.681	15.9375	16.2482	15.5002	16.2957	16.1258	15.7442	15.7175	16.5002	15.5275	16.5175	16.97	16.2268	17.2666	14.5534	16.728	15.4815	16.8122	15.6649	16.6108	16.5948	17.5912	16.9574	16.8166	15.7322		16.1208	15.8953	16.0552	15.9151	16.5714	16.1827	15.9862	16.9323	16.5021	1	0.957593	0.0277661	AT1G07110	-	0.963754	-0.0103907	AT1G07110	-
AT1G07120		FUNCTIONS IN: molecular_function unknown; INVOLVED IN: biological_process unknown; LOCATED IN: chloroplast envelope; EXPRESSED IN: inflorescence meristem, petal, leaf whorl, flower; EXPRESSED DURING: 4 anthesis, petal differentiation and expansion stage; BEST Arabidopsis thaliana protein match is: Tetratricopeptide repeat (TPR)-like superfamily protein (TAIR:AT4G18570.1); Has 288 Blast hits to 26…	1179	0.485697	0.478148	0.823625	1.17895	0.955071	0.523593	0.669941	0.752863	0.624198	0.693696	1.33495	0.792241	0.729236	0.69096	0.957049	0.94352	0.894011	0.716708	0.596905	0.822653	1.08281	0.634674	0.907886	0.784797	0.602575	0.984252	0.92867		0.595823	0.885871	0.682334	0.940296	0.792415	0.851413	0.834123	0.775786	0.838499	1	0.983527	-0.0723471	AT1G07120	-	0.943351	0.0749036	AT1G07120	-
AT1G07130	STN1, ATSTN1	Nucleic acid-binding, OB-fold-like protein	483	16.6264	13.5959	10.0235	16.101	20.6185	13.2755	13.3596	11.5667	14.2431	14.2495	11.1061	11.88	14.7844	12.3243	17.483	15.4557	16.7653	12.37	16.3731	8.64414	12.4128	16.6636	16.1557	16.2431	15.8356	13.7836	16.3433		13.4153	16.665	13.0565	12.4119	14.8639	14.8637	12.4767	16.3541	15.3208	1	0.988492	-0.0290935	AT1G07130	-	0.548268	-0.179395	AT1G07130	-
AT1G07135		glycine-rich protein	468	1.7185	1.64687	2.19846	0.813126	0.891999	1.5486	0.288933	0.309747	0.628062	0.690588	1.18664	0.466733	0.810095	0.681516	0.813682	0.533601	0.81186	0.990591	0.746902	0.549437	1.4095	1.56261	1.56518	1.86271	0.469989	0.389146	0.846644		1.85461	1.08458	0.408914	0.78132	0.768431	0.778684	0.901946	1.6635	0.568593	1	0.995747	-0.021246	AT1G07135	-	0.979141	-0.0557951	AT1G07135	-
AT1G07140	SIRANBP	Pleckstrin homology (PH) domain superfamily protein	687	370.851	382.104	377.121	385.805	381.385	387.442	372.096	360.998	371.014	359.826	369.942	384.141	372.21	380.13	376.271	373.811	376.112	348.168	369.856	381.944	381.017	384.219	368.64	397.073	371.584	367.492	363.465		376.692	384.877	368.036	371.303	376.204	366.03	377.606	383.311	367.514	1	0.988492	0.00872888	AT1G07140	-	0.96638	0.00756527	AT1G07140	-
AT1G07150	MAPKKK13	mitogen-activated protein kinase kinase kinase 13	1500	3.06578	4.25643	3.13618	2.7277	3.0466	2.57518	2.57997	2.23986	2.31655	2.81402	2.69452	3.05702	3.65918	4.19335	4.57309	2.95777	2.34262	3.14243	2.97756	3.16762	3.0553	4.91868	4.59319	4.64285	2.16592	2.28057	2.4258		3.48613	2.78316	2.37879	2.85519	4.14187	2.81427	3.06683	4.71824	2.29076	1	0.0476381	0.356341	AT1G07150	-	0.987446	0.0100521	AT1G07150	-
AT1G07160		Protein phosphatase 2C family protein	1143	1.38679	1.0238	1.41321	0.847203	0.910405	1.01409	0.780647	0.57323	0.670435	0.386926	0.344319	0.694607	0.504783	0.842412	1.10806	0.574861	0.622224	0.753315	0.37888	0.261172	0.22113	0.686059	0.770413	0.585798	0.461916	0.307716	0.47372		1.2746	0.923899	0.674771	0.475284	0.818418	0.650133	0.287061	0.680757	0.414451	1	0.956771	0.15782	AT1G07160	-	0.630226	-0.34588	AT1G07160	-
AT1G07170		PHF5-like protein	333	42.9137	38.9106	40.109	40.0559	46.9027	42.4101	39.7601	56.3471	38.9866	47.725	41.3663	35.4159	45.8309	43.8131	40.0626	50.7498	47.6909	42.7303	43.2585	41.6458	48.8175	45.5885	48.2	47.3358	41.2486	42.955	47.4701		40.6444	43.1229	45.0313	41.5024	43.2355	47.057	44.5739	47.0414	43.8912	1	0.894277	-0.122275	AT1G07170	-	0.706513	-0.133534	AT1G07170	-
AT1G07175		unknown protein; FUNCTIONS IN: molecular_function unknown; INVOLVED IN: biological_process unknown; LOCATED IN: endomembrane system; BEST Arabidopsis thaliana protein match is: unknown protein (TAIR:AT2G29995.1); Has 30201 Blast hits to 17322 proteins in 780 species: Archae - 12; Bacteria - 1396; Metazoa - 17338; Fungi - 3422; Plants - 5037; Viruses - 0; Other Eukaryotes - 2996 (source: NCBI BLin…	216	19.5969	20.3085	14.449	38.9897	45.1394	44.5906	31.1844	29.2763	34.2189	16.025	22.9474	25.895	31.658	19.8203	37.0866	42.6155	28.5334	31.6666	10.1146	10.8564	13.0757	32.4425	43.4424	30.627	33.7142	39.1585	36.0865		18.1181	42.9066	31.5599	21.6225	29.5216	34.2718	11.3489	35.504	36.3197	1	0.795533	-0.22982	AT1G07175	-	0.124524	-0.451309	AT1G07175	-
AT1G07180	ATNDI1, NDA1	alternative NAD(P)H dehydrogenase 1	1533	0.204866	0.231201	0.118996	0.56321	0.269709	0.325283	0.289309	0.479406	0.199319	0.459442	0.508949	0.345101	0.260623	0.294615	0.473633	0.361159	0.306623	0.388776	0.173081	0.136065	0.408024	0.490038	0.244651	0.435368	0.410634	0.181976	0.248253		0.185021	0.386067	0.322678	0.437831	0.342957	0.352186	0.239057	0.390019	0.280288	1	0.988492	-0.0703489	AT1G07180	-	0.842594	0.20402	AT1G07180	-
AT1G07190		BEST Arabidopsis thaliana protein match is: lon protease 1 (TAIR:AT5G26860.1); Has 106 Blast hits to 106 proteins in 47 species: Archae - 0; Bacteria - 34; Metazoa - 0; Fungi - 11; Plants - 56; Viruses - 0; Other Eukaryotes - 5 (source: NCBI BLink).	165	0	0	0	0	0	0	0	0	0	0	0	0	0	0	0	0	0	0	0	0	0	0	0	0	0	0	0		0	0	0	0	0	0	0	0	0	0	NA	NA	AT1G07190	-	NA	NA	AT1G07190	-
AT1G07200		Double Clp-N motif-containing P-loop nucleoside triphosphate hydrolases superfamily protein	2439.2	13.8852	13.2602	16.757	11.4127	15.2749	15.4298	17.9201	16.4665	17.0828	16.4955	17.5422	15.9696	12.6152	15.2323	16.1839	14.9708	16.6824	16.1733	13.4081	15.4263	13.3356	13.1279	16.2371	14.8998	14.3285	14.9275	15.5194		14.6341	14.0391	17.1565	16.6691	14.6771	15.9422	14.0567	14.7549	14.9251	1	0.781927	-0.0908602	AT1G07200	-	0.838268	0.044618	AT1G07200	-
AT1G07210		Ribosomal protein S18	786	70.5787	70.1812	70.3863	75.9504	70.2312	66.8273	75.8586	72.2375	77.1134	73.9483	81.1646	76.6244	70.723	74.7975	75.372	68.714	70.1112	68.4701	71.8987	71.0753	77.7054	70.1845	67.6916	74.3208	68.0753	65.1869	68.6157		70.3821	71.003	75.0698	77.2458	73.6308	69.0984	73.5598	70.7323	67.2926	1	0.775133	0.0637979	AT1G07210	-	0.115751	0.121526	AT1G07210	-
AT1G07220		Arabidopsis thaliana protein of unknown function (DUF821)	1524	10.3898	10.4548	10.2326	9.62291	9.28565	9.92139	8.88958	9.087	8.91203	9.47052	10.4013	9.80104	9.54927	8.98127	8.71013	10.4739	8.42527	9.51594	9.79327	11.1137	11.1622	9.81265	10.2758	9.52756	7.69071	9.21377	9.15904		10.3591	9.60998	8.96287	9.89095	9.08022	9.4717	10.6897	9.872	8.68784	1	0.915517	-0.0581969	AT1G07220	-	0.855699	0.0412799	AT1G07220	-
AT1G07230	NPC1	non-specific phospholipase C1	1602	19.2874	18.6213	19.2654	17.8114	21.4307	17.2903	19.4219	20.3381	19.8559	18.4074	19.7645	18.8897	17.5789	17.9269	18.1706	17.7148	15.8939	21.5782	18.1535	19.8853	18.8592	18.9371	22.3465	19.0606	20.5796	21.5352	20.1614		19.058	18.8441	19.872	19.0205	17.8921	18.3956	18.966	20.1147	20.7587	1	0.976119	-0.0302199	AT1G07230	-	0.847051	0.05	AT1G07230	-
AT1G07240	UGT71C5	UDP-glucosyl transferase 71C5	1443	21.6955	21.8923	25.4927	28.2059	29.9602	28.804	26.4755	28.5472	24.6121	25.0747	27.7118	25.3339	30.139	30.0654	31.1696	31.1399	29.1595	29.603	29.1846	27.5658	24.6815	28.5674	30.304	29.2632	28.5293	29.7644	30.367		23.0268	28.99	26.5449	26.0401	30.458	29.9675	27.144	29.3782	29.5536	1	0.994418	-0.00444156	AT1G07240	-	0.0869659	-0.134727	AT1G07240	-
AT1G07250	UGT71C4	UDP-glucosyl transferase 71C4	1440	21.4244	18.9217	21.8943	24.6114	24.6458	26.7973	24.9542	25.1526	23.2523	22.1901	22.3096	21.9909	25.9191	27.5185	25.6725	25.0525	24.9621	24.7013	19.8396	20.2918	19.9155	26.4745	27.3755	24.5127	26.0857	26.3313	25.7954		20.7468	25.3515	24.453	22.1635	26.37	24.9053	20.0156	26.1209	26.0708	1	0.934953	0.0362839	AT1G07250	-	0.236141	-0.113619	AT1G07250	-
AT1G07260	UGT71C3	UDP-glucosyl transferase 71C3	1431	20.5566	20.9878	22.8954	13.3471	13.0019	13.8637	12.1573	11.9163	9.94135	12.1372	11.3116	12.0283	13.8479	12.7735	13.174	13.7973	13.097	12.472	9.32001	10.1312	8.43662	11.1564	12.4968	11.2439	10.997	10.9853	11.3498		21.4799	13.4042	11.3383	11.8257	13.2651	13.1221	9.29594	11.6324	11.1107	1	0.994621	-0.00498076	AT1G07260	-	0.46688	-0.0985839	AT1G07260	-
AT1G07270		Cell division control, Cdc6	1518	1.73539	1.48694	1.63969	1.8251	2.24959	1.79361	1.54845	1.05118	1.65478	1.93265	1.9665	2.08797	2.02699	1.51634	1.91161	1.63715	1.59661	1.63217	1.63807	1.33967	1.66251	2.07898	1.55582	1.61811	1.8339	1.77293	1.47663		1.62067	1.9561	1.41814	1.99571	1.81831	1.62198	1.54675	1.75097	1.69449	1	0.931656	0.118401	AT1G07270	-	0.57641	0.218728	AT1G07270	-
AT1G07280		Tetratricopeptide repeat (TPR)-like superfamily protein	1659	5.30708	4.88018	5.41738	4.50115	3.68475	5.17366	3.56262	3.58335	3.36893	3.01835	3.35802	3.82218	3.46668	3.56959	3.8424	2.82599	3.49513	2.80734	2.36683	2.91388	2.78717	3.96678	3.68019	3.58949	3.49117	4.1368	3.23377		5.20155	4.45319	3.50497	3.39952	3.62622	3.04282	2.68929	3.74549	3.62058	1	0.677423	0.176687	AT1G07280	-	0.682701	0.120403	AT1G07280	-
AT1G07290	GONST2	golgi nucleotide sugar transporter 2	1128	7.35654	6.49541	8.74852	9.63295	6.73069	8.96582	7.49424	7.39119	7.53376	8.27645	7.78315	7.9866	7.23217	7.48623	7.75222	7.58669	7.37065	7.66534	4.04124	3.98764	4.00611	5.57463	4.8633	4.68137	6.49568	5.75401	6.20648		7.53349	8.44315	7.47306	8.0154	7.49021	7.54089	4.01166	5.03977	6.15206	1	0.995747	-0.00468251	AT1G07290	-	0.803277	0.0736474	AT1G07290	-
AT1G07300		josephin protein-related	387	23.4194	23.7192	17.8307	12.0178	17.8971	13.9216	12.3662	15.4529	13.03	13.0941	12.5603	17.7997	13.8144	11.6357	12.4049	11.1606	16.2994	14.4637	12.8198	9.77197	10.6303	13.031	10.909	9.70468	15.8878	12.4339	12.4436		21.6564	14.6122	13.6164	14.4847	12.6183	13.9746	11.074	11.2149	13.5884	1	0.968521	-0.0613789	AT1G07300	-	0.920825	0.0532425	AT1G07300	-
AT1G07310		Calcium-dependent lipid-binding (CaLB domain) family protein	1059	49.475	53.4509	53.8668	45.5106	49.3657	50.0243	46.7687	52.2034	46.9455	47.4436	54.3504	43.6608	48.6031	49.5921	49.3941	54.1073	51.9237	49.5363	52.298	48.1953	42.1694	48.6234	51.5096	49.0316	49.8504	51.4126	51.8221		52.2642	48.3002	48.6392	48.4849	49.1964	51.8558	47.5542	49.7215	51.0284	1	0.863378	-0.0876878	AT1G07310	-	0.711476	-0.0834711	AT1G07310	-
AT1G07320	RPL4	ribosomal protein L4	848.401	23.8365	18.1578	20.5962	20.6225	24.2518	18.5326	23.3269	20.6225	19.6643	23.2541	23.0248	19.9347	19.5512	21.6648	23.703	22.2708	19.8535	21.0944	19.8339	22.5177	19.7788	21.4219	21.4398	22.5896	20.9458	20.2944	21.3573		20.8635	21.1356	21.2046	22.0712	21.6397	21.0729	20.7101	21.8171	20.8658	1	0.999912	-0.000562132	AT1G07320	-	0.879742	0.0384835	AT1G07320	-
AT1G07330		unknown protein; BEST Arabidopsis thaliana protein match is: unknown protein (TAIR:AT2G29620.1); Has 597 Blast hits to 536 proteins in 121 species: Archae - 2; Bacteria - 47; Metazoa - 170; Fungi - 43; Plants - 98; Viruses - 0; Other Eukaryotes - 237 (source: NCBI BLink).	2058	0.017105	0.019893	0.039618	0.053444	0	0	0	0.020246	0	0	0	0	0	0.021814	0.015622	0	0	0.038504	0	0.054538	0	0.012461	0	0	0.023501	0	0.01449		0.0255387	0.0178147	0.00674867	0	0.0124787	0.0128347	0.0181793	0.00415367	0.0126637	0	NA	NA	AT1G07330	-	NA	NA	AT1G07330	-
AT1G07340	ATSTP2, STP2	sugar transporter 2	1497	0	0	0.03483	0	0	0	0	0	0	0	0	0	0	0	0	0	0	0	0	0	0	0	0	0	0	0	0		0.01161	0	0	0	0	0	0	0	0	0	NA	NA	AT1G07340	-	NA	NA	AT1G07340	-
AT1G07350		RNA-binding (RRM/RBD/RNP motifs) family protein	1054.99	31.9541	29.2585	30.4289	30.3602	32.5933	28.7596	35.8924	36.0337	38.3996	39.4607	35.3714	32.6757	36.0859	32.1639	34.3621	42.9445	36.3418	40.8146	36.9556	31.2919	37.475	34.7414	33.5835	34.371	54.7985	53.4521	54.005		30.5472	30.571	36.7752	35.8359	34.204	40.0336	35.2408	34.232	54.0852	1	0.319242	-0.176969	AT1G07350	-	0.475291	-0.120286	AT1G07350	-
AT1G07360		CCCH-type zinc fingerfamily protein with RNA-binding domain	1446	43.7539	40.4179	44.121	44.2856	42.839	42.8746	44.2191	44.4289	46.3204	45.2284	50.0485	44.0717	42.7744	46.7573	45.3524	43.9743	46.7398	43.261	44.8065	48.8382	42.867	46.2687	44.7774	46.099	45.5895	45.6776	42.4899		42.7643	43.3331	44.9895	46.4495	44.9614	44.6584	45.5039	45.715	44.5857	1	0.980628	-0.0165363	AT1G07360	-	0.87879	0.0266936	AT1G07360	-
AT1G07370	PCNA1, ATPCNA1	proliferating cellular nuclear antigen 1	792	62.8239	56.2535	56.3914	57.75	55.7452	48.4974	51.2691	52.5052	57.4133	57.3044	53.9484	55.3965	58.0332	59.5121	53.6688	55.2534	48.4944	55.1981	57.8308	53.807	60.215	52.553	51.6466	53.5684	54.2645	53.3426	51.9639		58.4896	53.9975	53.7292	55.5498	57.0714	52.982	57.2843	52.5893	53.1903	1	0.866772	0.0642191	AT1G07370	-	0.719199	0.0605362	AT1G07370	-
AT1G07380		Neutral/alkaline non-lysosomal ceramidase	2340	11.1724	12.7755	11.9112	13.586	13.0084	12.8417	12.8867	12.5437	11.1997	11.471	11.4779	11.5234	13.1963	12.7539	12.8596	13.3701	12.5283	12.0227	11.7718	12.149	10.8804	13.0608	12.6564	12.6564	11.5534	12.4293	12.5237		11.953	13.1454	12.21	11.4908	12.9366	12.6404	11.6004	12.7912	12.1688	1	0.987474	0.0136323	AT1G07380	-	0.323385	-0.098752	AT1G07380	-
AT1G07390	AtRLP1, RLP1	receptor like protein 1	2761.04	1.36438	0.888921	0.777808	1.1036	1.01134	0.930647	0.890943	0.722884	0.88612	0.765927	0.890063	0.960775	0.906928	0.832616	0.738386	0.855271	0.473706	1.08259	0.794686	1.14064	0.886449	0.739124	0.946888	0.902722	0.85554	0.744033	0.671278		1.01037	1.0152	0.833316	0.872255	0.825977	0.803856	0.940592	0.862911	0.75695	1	0.967686	0.101345	AT1G07390	-	0.834937	0.148161	AT1G07390	-
AT1G07400		HSP20-like chaperones superfamily protein	474	1.0677	0.933505	1.47019	1.55567	1.06581	2.66616	2.71402	2.83721	2.79599	1.053	1.78185	1.2499	1.61969	2.79931	1.51197	2.17702	3.00753	3.21818	1.9586	1.7636	2.26428	2.93366	2.26838	1.60711	5.08476	7.06682	9.88784		1.15713	1.76255	2.78241	1.36158	1.97699	2.80091	1.99549	2.26972	7.34647	1	0.734887	-0.396369	AT1G07400	-	0.11313	-0.706437	AT1G07400	-
AT1G07410	ATRABA2B, RAB-A2B, ATRAB-A2B, RABA2b	RAB GTPase homolog A2B	645	18.2626	15.8154	19.0308	21.3898	20.6242	22.9954	18.567	16.2501	15.9404	17.3494	16.1629	18.1828	17.9452	20.911	20.1741	17.2303	17.3446	20.0833	14.9223	18.0132	18.8499	18.3653	18.3999	16.7175	20.0139	23.0307	21.284		17.7029	21.6698	16.9192	17.2317	19.6768	18.2194	17.2618	17.8276	21.4429	1	0.931191	0.0627217	AT1G07410	-	0.889251	-0.0432854	AT1G07410	-
AT1G07420	ATSMO2, SMO2-1	sterol 4-alpha-methyl-oxidase 2-1	798.425	79.654	81.416	85.0738	93.1077	92.0988	87.2674	85.9068	71.2457	73.6148	67.247	73.8638	82.4125	81.658	81.0146	88.0971	80.3808	69.6163	81.0874	70.0618	75.0627	75.7229	81.4016	92.4623	77.797	87.4712	86.3222	81.8626		82.0479	90.8246	76.9224	74.5078	83.5899	77.0282	73.6158	83.887	85.2187	1	0.768888	0.0750113	AT1G07420	-	0.91676	-0.022131	AT1G07420	-
AT1G07430	HAI2	highly ABA-induced PP2C gene 2	1329	0	0	0.053689	0.089434	0	0.029796	0.023644	0	0	0.025472	0.189132	0	0.025556	0	0	0	0.024174	0.025345	0.127118	0.025072	0.01805	0	0.014728	0.020427	0.030731	0.102881	0		0.0178963	0.0397433	0.00788133	0.0715347	0.00851867	0.0165063	0.0567467	0.0117183	0.0445373	0	NA	NA	AT1G07430	-	NA	NA	AT1G07430	-
AT1G07440		NAD(P)-binding Rossmann-fold superfamily protein	624	0.083727	0.23023	0	0.21053	0.120193	0.169722	0	0.303572	0.066327	0	0.156739	0	0	0.257236	0	0	0.103029	0.072992	0.276588	0.21368	0.075255	0.324516	0.212571	0.084256	0.266065	0.419102	0		0.104652	0.166815	0.1233	0.0522463	0.0857453	0.0586737	0.188508	0.207114	0.228389	0	NA	NA	AT1G07440	-	NA	NA	AT1G07440	-
AT1G07450		NAD(P)-binding Rossmann-fold superfamily protein	783	0	0	0	0	0	0	0	0	0	0	0	0.091006	0	0	0	0	0	0	0	0	0.056517	0	0.044429	0	0	0	0		0	0	0	0.0303353	0	0	0.018839	0.0148097	0	0	NA	NA	AT1G07450	-	NA	NA	AT1G07450	-
AT1G07460		Concanavalin A-like lectin family protein	777	0.071678	0	0	0.359208	0.200284	0.19773	0.235559	0.602689	0.149508	0.25838	0.383493	0.102502	0.433673	0.393055	1.19329	0.098775	0.515776	0.170394	0.652846	0.84368	1.00722	0.37729	0.198515	0.907229	0.310581	0.344821	0.32333		0.0238927	0.252407	0.329252	0.248125	0.673339	0.261648	0.834582	0.494345	0.326244	0	NA	NA	AT1G07460	-	NA	NA	AT1G07460	-
AT1G07470		Transcription factor IIA, alpha/beta subunit	1128	35.8316	34.0882	37.1011	35.0019	35.3349	33.259	34.5277	36.9862	36.9953	37.3438	37.2291	35.3466	34.032	36.1664	35.1079	35.3466	37.1734	32.438	37.4506	39.6046	40.8094	38.4663	36.9226	36.3663	39.3222	37.9326	38.8332		35.6736	34.5319	36.1697	36.6398	35.1021	34.986	39.2882	37.2517	38.696	1	0.989188	-0.0116673	AT1G07470	-	0.75827	0.0512364	AT1G07470	-
AT1G07473		unknown protein; BEST Arabidopsis thaliana protein match is: unknown protein (TAIR:AT1G07476.1); Has 22 Blast hits to 22 proteins in 6 species: Archae - 0; Bacteria - 0; Metazoa - 0; Fungi - 0; Plants - 22; Viruses - 0; Other Eukaryotes - 0 (source: NCBI BLink).	378	0.156002	0	0.186729	0.253007	0	0	0.358441	0	0	0.382475	0	0	0	0	0.155919	0.826709	0	0	0.497554	0	0.432962	0	0.105913	0	0.460515	0	0.144693		0.114244	0.0843357	0.11948	0.127492	0.051973	0.27557	0.310172	0.0353043	0.201736	0	NA	NA	AT1G07473	-	NA	NA	AT1G07473	-
AT1G07476		unknown protein; FUNCTIONS IN: molecular_function unknown; INVOLVED IN: biological_process unknown; LOCATED IN: chloroplast; BEST Arabidopsis thaliana protein match is: unknown protein (TAIR:AT1G07473.1); Has 23 Blast hits to 23 proteins in 6 species: Archae - 0; Bacteria - 0; Metazoa - 0; Fungi - 0; Plants - 23; Viruses - 0; Other Eukaryotes - 0 (source: NCBI BLink).	549	0	0	0	0.097098	0	0	0	0	0	0	0	0	0.141127	0	0	0.163216	0	0	0	0	0	0	0	0	0	0	0		0	0.032366	0	0	0.0470423	0.0544053	0	0	0	0	NA	NA	AT1G07476	-	NA	NA	AT1G07476	-
AT1G07480		Transcription factor IIA, alpha/beta subunit	1128	23.0981	21.9417	21.1823	23.2544	25.375	20.938	24.8427	26.1176	24.4768	23.6512	23.9653	22.3212	22.1472	22.2843	26.0383	20.2988	23.251	21.9843	28.2346	27.7195	25.3291	24.1306	24.6061	25.5797	26.271	24.3341	26.3238		22.074	23.1891	25.1457	23.3126	23.4899	21.8447	27.0944	24.7721	25.643	1	0.918197	0.0521913	AT1G07480	-	0.690822	0.0680722	AT1G07480	-
AT1G07485		unknown protein; FUNCTIONS IN: molecular_function unknown; INVOLVED IN: biological_process unknown; LOCATED IN: cellular_component unknown; EXPRESSED IN: shoot apex, embryo, leaf whorl, pedicel; EXPRESSED DURING: 4 anthesis, D bilateral stage; Has 5 Blast hits to 5 proteins in 3 species: Archae - 0; Bacteria - 0; Metazoa - 0; Fungi - 0; Plants - 5; Viruses - 0; Other Eukaryotes - 0 (source: NCBI …	303	0.407824	0	0.288582	0	0	0.622594	0	0	0	0	0	0	0	0	0	0	0.238867	0	1.88806	0.55593	1.05763	0.473347	0.156306	0.214475	0	0	0.561366		0.232135	0.207531	0	0	0	0.0796223	1.16721	0.281376	0.187122	0	NA	NA	AT1G07485	-	NA	NA	AT1G07485	-
AT1G07490	RTFL3, DVL9	ROTUNDIFOLIA like 3	324	1.06086	1.61073	1.75848	0.96459	0.580838	1.61962	1.23911	1.33103	1.50158	1.10932	2.05995	1.15155	1.38144	1.34487	1.27258	0.55907	0.207516	0.88812	3.01481	3.10117	1.39923	1.09939	0.542154	0.745484	0.276931	1.33506	0.813308		1.47669	1.05502	1.35724	1.44027	1.33296	0.551569	2.50507	0.795676	0.808433	1	0.747869	0.829334	AT1G07490	-	0.474131	0.902557	AT1G07490	-
AT1G07500		unknown protein; Has 4 Blast hits to 4 proteins in 3 species: Archae - 0; Bacteria - 0; Metazoa - 0; Fungi - 0; Plants - 4; Viruses - 0; Other Eukaryotes - 0 (source: NCBI BLink).	225	0	0	0.55426	0	0	0	0	0.916545	0.401176	1.2963	0	0	0	1.18186	0.472871	0	0.935281	1.00923	0	1.65341	0.685771	0.891476	0.605687	0.415751	0.605342	0	1.13124		0.184753	0	0.43924	0.4321	0.551577	0.64817	0.779727	0.637638	0.578861	0	NA	NA	AT1G07500	-	NA	NA	AT1G07500	-
AT1G07510	ftsh10	FTSH protease 10	2442	18.88	19.7531	20.8055	20.4723	19.5544	19.8086	20.4487	20.4158	19.6745	19.0946	20.4423	20.7831	20.0359	21.1856	21.0582	19.3979	18.2203	20.1961	21.8963	22.2586	22.5011	19.2294	19.0687	21.3565	20.3349	20.6409	20.0764		19.8129	19.9451	20.1797	20.1067	20.7599	19.2714	22.2187	19.8849	20.3507	1	0.712671	0.0677594	AT1G07510	-	0.744556	0.0415806	AT1G07510	-
AT1G07520		GRAS family transcription factor	2088	12.7492	10.7859	11.6954	11.5747	12.2619	11.172	11.9692	11.9276	12.8473	11.4556	13.2302	11.8636	12.779	13.1548	12.7656	13.3737	12.1286	11.7434	14.2271	15.8973	15.3324	15.4341	15.3517	14.8844	13.8226	12.6403	11.7007		11.7435	11.6695	12.248	12.1831	12.8998	12.4152	15.1523	15.2234	12.7212	1	0.936662	0.0388733	AT1G07520	-	0.919567	-0.0226973	AT1G07520	-
AT1G07530	SCL14, ATGRAS2, GRAS2	SCARECROW-like 14	2310	17.5839	17.8977	17.3592	17.3704	18.8792	18.3739	19.2555	19.7297	19.4537	17.628	19.603	18.776	17.8447	17.2876	19.8795	19.1383	18.4955	19.7905	21.5675	22.2282	20.6202	19.622	19.0184	21.1113	19.2911	18.2107	19.7728		17.6136	18.2078	19.4796	18.669	18.3373	19.1414	21.472	19.9172	19.0915	1	0.898372	-0.0453275	AT1G07530	-	0.886907	-0.024915	AT1G07530	-
AT1G07540	TRFL2	TRF-like 2	1893	0	0.024763	0	0.032837	0	0	0	0	0	0	0	0	0	0	0	0	0	0	0	0	0	0	0	0	0	0	0		0.00825433	0.0109457	0	0	0	0	0	0	0	0	NA	NA	AT1G07540	-	NA	NA	AT1G07540	-
AT1G07550		Leucine-rich repeat protein kinase family protein	2595	3.50319	4.12531	3.45007	3.14707	3.58247	3.12537	3.16136	3.93128	3.4461	3.81778	4.08019	3.43803	3.37517	2.93169	2.34107	3.35182	4.23792	3.78719	3.34878	3.24551	2.10018	2.7447	2.37826	2.13083	2.59243	2.6032	2.49015		3.69286	3.28497	3.51291	3.77867	2.88264	3.79231	2.89816	2.41793	2.56193	1	0.14494	-0.263179	AT1G07550	-	0.989632	0.00748664	AT1G07550	-
AT1G07560		Leucine-rich repeat protein kinase family protein	2616	18.0628	21.3444	19.8495	17.5425	19.3486	17.2926	17.4098	19.5617	17.0904	16.9802	19.4071	17.9748	18.4186	18.8889	19.4166	20.4028	21.2311	22.3278	14.9211	16.634	13.0815	16.6825	16.4945	17.3164	17.4553	17.0319	17.8277		19.7522	18.0612	18.0206	18.1207	18.908	21.3206	14.8789	16.8311	17.4383	1	0.366636	-0.105264	AT1G07560	-	0.0282092	-0.153985	AT1G07560	-
AT1G07570	APK1A, APK1	Protein kinase superfamily protein	1233	4.27318	5.17536	5.06717	4.81338	4.04756	5.18869	5.36686	4.19168	5.09213	4.72267	5.08367	5.7166	5.42227	4.61636	5.1434	5.47191	5.48062	5.73366	5.75474	5.26428	6.51574	5.01724	5.24498	4.32857	4.26789	5.83966	4.8156		4.83857	4.68321	4.88356	5.17431	5.06068	5.56206	5.84492	4.8636	4.97438	1	0.866772	-0.10781	AT1G07570	-	0.828284	-0.0709032	AT1G07570	-
AT1G07590		Tetratricopeptide repeat (TPR)-like superfamily protein	1605	3.27611	3.13805	2.75913	3.5889	2.74655	2.95186	3.43529	3.24709	3.33157	2.38548	2.73611	3.5367	3.13944	3.00225	3.33489	2.90415	3.10183	3.13489	3.473	3.01657	2.87162	2.44766	3.45014	3.61585	2.76735	2.81417	2.71146		3.05776	3.09577	3.33798	2.8861	3.15886	3.04696	3.1204	3.17122	2.76433	1	0.986749	0.0312588	AT1G07590	-	0.888116	-0.0573902	AT1G07590	-
AT1G07600	MT1A, MT1, LSR4, MT-Q, ATMT-2, ATMT-Q, ATMT1	metallothionein 1A	138	5307.79	5187.61	4268.08	5339.26	5350.18	5383.21	6983.93	8060.35	6442.94	5460.42	5268.81	5317.55	6730.04	5086.04	4217.13	5513.26	6752.87	6884.19	5270.72	4071.66	4553.77	4474.62	4671.02	4279.1	4573.53	5404.15	5720.81		4921.16	5357.55	7162.41	5348.93	5344.4	6383.44	4632.05	4474.91	5232.83	1	0.663381	-0.225535	AT1G07600	-	0.745498	-0.12806	AT1G07600	-
AT1G07610	MT1C	metallothionein 1C	138	606.884	698.117	482.142	589.277	668.157	677.123	802.658	915.498	741.936	623.183	513.985	566.666	757.061	504.127	407.293	563.402	607.861	641.23	613.609	422.217	529.22	426.013	418.328	350.27	513.235	527.755	572.407		595.714	644.852	820.031	567.945	556.16	604.164	521.682	398.204	537.799	1	0.917332	-0.149138	AT1G07610	-	0.983601	-0.0195411	AT1G07610	-
AT1G07615		GTP-binding protein Obg/CgtA	1482	10.1239	8.47982	9.48108	9.11088	10.5366	8.85391	9.01788	8.25588	9.61411	9.10938	8.20818	9.52197	8.79979	9.18892	8.23891	8.74722	8.64932	7.51737	8.32456	8.96224	9.44292	8.22772	8.54096	8.44135	9.36592	8.04804	7.19493		9.3616	9.50046	8.96262	8.94651	8.74254	8.30464	8.90991	8.40334	8.20296	1	0.962648	0.0354549	AT1G07615	-	0.683838	0.0755561	AT1G07615	-
AT1G07620	ATOBGM	GTP-binding protein Obg/CgtA	1659	3.32513	3.07397	2.67697	2.8848	3.71879	2.91436	2.56343	3.80424	3.09174	2.27	2.87337	2.40097	3.14017	2.77837	3.52331	3.48568	3.34117	3.52363	1.92694	2.23207	1.59576	2.95616	3.19997	2.99934	2.61684	3.14695	2.93638		3.02536	3.17265	3.15314	2.51478	3.14728	3.45016	1.91826	3.05182	2.90006	1	0.924462	-0.0865911	AT1G07620	-	0.0780633	-0.306676	AT1G07620	-
AT1G07630	PLL5	pol-like 5	1989	22.6792	23.4375	23.9862	24.9695	26.5838	25.9898	25.3704	27.0198	23.8877	21.2742	23.1726	21.9837	26.0049	25.238	26.3381	29.4687	25.5764	27.0529	21.4698	22.5213	20.861	24.5518	25.7487	26.4888	27.1363	26.1165	27.5069		23.3676	25.8477	25.426	22.1435	25.8603	27.366	21.6174	25.5964	26.9199	1	0.795031	-0.0616573	AT1G07630	-	0.000278745	-0.216172	AT1G07630	-
AT1G07640	OBP2	Dof-type zinc finger DNA-binding family protein	1020	20.4576	20.1206	19.2108	28.231	30.3438	29.6728	26.3627	30.0902	26.2408	22.7038	23.9003	24.0127	31.1211	33.5555	34.3426	31.5327	31.96	26.6099	23.5091	24.6813	23.2982	29.4818	29.1147	33.0159	30.2987	29.6391	29.5037		19.9297	29.4159	27.5646	23.5389	33.0064	30.0342	23.8295	30.5375	29.8138	1	0.804955	0.0706565	AT1G07640	-	0.00081522	-0.240767	AT1G07640	-
AT1G07645	ATDSI-1VOC, DSI-1VOC	dessication-induced 1VOC superfamily protein	414	0	0	0.497597	1.35329	0	0	0	0.153301	0	0	0	0	0	0.180172	0	0	0	0.155867	0.1911	0.476496	0	0	0	0	0	0	0.109129		0.165866	0.451097	0.0511003	0	0.0600573	0.0519557	0.222532	0	0.0363763	0	NA	NA	AT1G07645	-	NA	NA	AT1G07645	-
AT1G07650		Leucine-rich repeat transmembrane protein kinase	3045.43	4.88699	6.92069	6.80958	7.05985	7.55668	7.54639	6.88287	7.11716	6.668	6.44064	5.93117	7.06782	6.77421	7.21863	7.11766	7.20007	5.89716	7.03399	5.84243	6.87087	5.40922	6.83315	7.37178	6.9524	7.40706	7.41416	7.15498		6.20575	7.38764	6.88934	6.47988	7.03683	6.71041	6.04084	7.05244	7.3254	1	0.923051	0.0576176	AT1G07650	-	0.917571	-0.0289521	AT1G07650	-
AT1G07660		Histone superfamily protein	312	39.517	36.162	37.5908	40.4624	37.3019	37.3611	35.9009	35.988	39.013	41.6417	33.6276	36.193	36.0655	32.3123	35.185	40.4357	43.9545	37.8183	40.7537	34.8491	38.1814	39.3435	39.5135	33.451	39.3353	36.3319	36.3014		37.7566	38.3751	36.9673	37.1541	34.5209	40.7362	37.9281	37.436	37.3229	1	0.592843	-0.205134	AT1G07660	-	0.826609	-0.0806275	AT1G07660	-
AT1G07670	ATECA4, ECA4	endomembrane-type CA-ATPase 4	3186	78.6648	72.2257	77.177	70.778	66.359	62.5717	66.4014	65.8842	66.0558	67.0582	74.1283	67.2768	70.1258	73.823	69.7148	69.8534	67.8351	68.0598	68.3974	69.9374	68.8031	74.4598	72.3854	73.0632	70.5076	68.2504	70.0097		76.0225	66.5696	66.1138	69.4878	71.2212	68.5828	69.046	73.3028	69.5892	1	0.934542	0.0273471	AT1G07670	-	0.957593	0.00918889	AT1G07670	-
AT1G07680		unknown protein; FUNCTIONS IN: molecular_function unknown; INVOLVED IN: biological_process unknown; LOCATED IN: endomembrane system; BEST Arabidopsis thaliana protein match is: unknown protein (TAIR:AT5G23903.1); Has 7 Blast hits to 7 proteins in 2 species: Archae - 0; Bacteria - 0; Metazoa - 0; Fungi - 0; Plants - 7; Viruses - 0; Other Eukaryotes - 0 (source: NCBI BLink).	459	0	0.170701	0	0	0.185486	0	0.158309	0.165537	0	0.159117	0	0	0	0	0.284926	0.1816	0	0	0.206002	0.471734	0.481872	0.10035	0.279137	0	0	0.130906	0.124622		0.0569003	0.0618287	0.107949	0.053039	0.0949753	0.0605333	0.386536	0.126496	0.085176	0	NA	NA	AT1G07680	-	NA	NA	AT1G07680	-
AT1G07690		FUNCTIONS IN: molecular_function unknown; INVOLVED IN: biological_process unknown; LOCATED IN: endomembrane system; EXPRESSED IN: root; CONTAINS InterPro DOMAIN/s: Orthoreovirus membrane fusion p10 (InterPro:IPR009854); BEST Arabidopsis thaliana protein match is: unknown protein (TAIR:AT1G54950.1); Has 11 Blast hits to 11 proteins in 4 species: Archae - 0; Bacteria - 2; Metazoa - 0; Fungi - 0; Pl…	540	3.62847	5.52462	8.03482	1.38211	0.728427	1.76188	2.30515	0.44799	0.266176	1.38352	1.61837	1.65619	2.22273	2.27746	2.77442	1.09906	0.77431	0.930924	0.596043	0.611989	0.665729	1.36461	1.77738	1.3612	1.3203	1.73717	1.59893		5.7293	1.29081	1.00644	1.55269	2.42487	0.934765	0.624587	1.50106	1.55213	1	0.279644	0.921351	AT1G07690	-	0.574657	0.515245	AT1G07690	-
AT1G07700		Thioredoxin superfamily protein	615	11.1649	14.1423	11.3025	15.1744	13.7555	12.8085	13.9389	14.1367	14.9445	12.7275	10.4467	14.4228	15.0859	12.4929	14.4307	13.3357	14.098	15.7464	11.0587	10.4241	10.9312	14.5651	15.1143	14.1855	12.2488	14.6707	12.0883		12.2032	13.9128	14.34	12.5323	14.0032	14.3934	10.8047	14.6216	13.0026	1	0.988492	-0.0252446	AT1G07700	-	0.696644	-0.120751	AT1G07700	-
AT1G07705		NOT2 / NOT3 / NOT5 family	1845	16.6073	17.1551	16.48	17.4617	18.1902	17.0972	16.6778	14.4399	15.8728	16.04	15.8053	17.4114	16.1169	15.6336	17.5535	15.8995	15.3196	14.6437	17.0748	16.9957	16.2151	16.33	16.7507	17.3087	17.6047	15.2103	15.1469		16.7475	17.583	15.6635	16.4189	16.4347	15.2876	16.7619	16.7965	15.9873	1	0.86265	0.0605635	AT1G07705	-	0.660319	0.0644811	AT1G07705	-
AT1G07710		Ankyrin repeat family protein	1632	2.15048	1.96965	1.80374	2.30159	2.00233	1.66782	2.25707	1.42485	2.24852	1.74794	1.93104	1.17185	2.02616	2.06418	2.24543	2.1195	2.29831	1.79864	2.38494	1.63437	2.05769	2.07162	1.93545	1.79575	1.89728	1.56884	1.93216		1.97462	1.99058	1.97681	1.61694	2.11192	2.07215	2.02567	1.93427	1.79943	1	0.999912	-0.000463328	AT1G07710	-	0.38544	-0.262977	AT1G07710	-
AT1G07720	KCS3	3-ketoacyl-CoA synthase 3	1437	0.051241	0.192766	0.226481	0.086011	0.037085	0.036225	0.086729	0.384395	0.027555	0.288118	0.41713	0.225885	0.063697	0.143473	0.108775	0.143609	0.09344	0.121609	0.233045	0	0.158621	0.096976	0.03557	0.150467	0.112402	0.149709	0.068575		0.156829	0.053107	0.166226	0.310378	0.105315	0.119553	0.130555	0.0943377	0.110229	0	NA	NA	AT1G07720	-	NA	NA	AT1G07720	-
AT1G07725	ATEXO70H6, EXO70H6	exocyst subunit exo70 family protein H6	1848	0.127355	0.276754	0.06998	0.138979	0.135231	0.236812	0.207411	0.274543	0.300772	0.070326	0.100764	0.218804	0.435226	0.207483	0.194726	0.130782	0.088343	0.174717	0.13765	0.08566	0.227539	0.208863	0.06445	0.107255	0.216594	0.215985	0.145209		0.15803	0.170341	0.260909	0.129965	0.279145	0.131281	0.150283	0.126856	0.192596	0	0.738734	0.662346	AT1G07725	-	0.968866	-0.081932	AT1G07725	-
AT1G07730		Disease resistance-responsive (dirigent-like protein) family protein	1170	17.2497	20.3224	18.9253	19.1826	16.3277	17.883	17.9832	18.7494	17.7125	19.4795	19.8891	17.6908	20.3847	20.0154	21.1835	18.7287	17.7355	20.064	13.4853	12.2848	12.3939	17.2647	18.9755	16.1309	19.7314	19.1893	18.3218		18.8325	17.7978	18.1484	19.0198	20.5279	18.8427	12.7213	17.457	19.0808	1	0.932878	0.0489768	AT1G07730	-	0.991398	0.00408013	AT1G07730	-
AT1G07740		Tetratricopeptide repeat (TPR)-like superfamily protein	1380	4.52825	3.75229	2.59811	3.37733	3.03077	3.53309	2.65276	2.90361	3.02381	3.09837	3.15109	3.23746	3.63175	3.12441	3.16206	3.12353	2.736	3.95379	3.18205	3.67951	3.44123	3.20473	3.6639	4.04697	3.2186	2.84968	3.23947		3.62622	3.31373	2.86006	3.16231	3.30607	3.27111	3.43426	3.63853	3.10258	1	0.994791	0.00834953	AT1G07740	-	0.973225	-0.0197758	AT1G07740	-
AT1G07745	ATRAD51D, RAD51D, SSN1	homolog of RAD51 D	969	3.45117	3.68419	2.65281	2.96773	3.45374	3.19179	3.08063	3.10766	3.80134	4.49914	2.77167	3.89128	3.02624	3.74775	3.64195	2.94657	3.73522	3.49329	3.18945	3.34517	3.50521	4.17136	3.60235	4.88569	2.55627	3.1922	3.9141		3.26272	3.20442	3.32988	3.7207	3.47198	3.39169	3.34661	4.2198	3.22086	1	0.994418	0.0141769	AT1G07745	-	0.875796	0.0814865	AT1G07745	-
AT1G07747		Bifunctional inhibitor/lipid-transfer protein/seed storage 2S albumin superfamily protein	288	0	0	0	0	0	0	0	0	0	0	0	0	0	0	0	0	0	0.284654	0	0	0	0	0	0	0	0	0		0	0	0	0	0	0.0948847	0	0	0	0	NA	NA	AT1G07747	-	NA	NA	AT1G07747	-
AT1G07750		RmlC-like cupins superfamily protein	1071	70.9717	80.148	81.3383	79.6423	78.1481	75.1489	75.4726	72.367	69.6659	70.5179	78.3221	73.7421	85.5356	77.5715	74.3979	78.7993	65.2863	82.5003	62.5801	66.5939	65.8043	77.5649	80.7713	74.6161	80.804	82.6848	77.4737		77.486	77.6464	72.5018	74.194	79.1683	75.5286	64.9928	77.6508	80.3208	1	0.988376	0.0187242	AT1G07750	-	0.942441	-0.0247948	AT1G07750	-
AT1G07770	RPS15A	ribosomal protein S15A	393	1004.02	891.079	832.591	921.83	861.116	942.209	990.544	941.423	1087.28	1016.87	892.925	866.785	1005.1	913.836	876.932	829.78	1050.41	879.429	926.296	815.777	1051.92	1015.71	934.255	877.553	867.211	818.751	901.42		909.23	908.385	1006.42	925.527	931.956	919.873	931.331	942.506	862.461	1	0.925522	0.0471149	AT1G07770	-	0.855699	0.0367405	AT1G07770	-
AT1G07780	PAI1, TRP6	phosphoribosylanthranilate isomerase 1	825.533	20.2883	17.0819	17.3752	19.2137	20.8459	16.0623	21.73	20.4315	21.6334	19.0406	18.7793	21.0421	18.5108	19.2487	19.7116	18.2568	21.9818	17.8942	17.4262	16.5162	19.7588	18.3359	17.4323	19.3034	15.0879	15.8247	17.9551		18.2485	18.7073	21.265	19.6207	19.157	19.3776	17.9004	18.3572	16.2892	1	0.983527	-0.0234379	AT1G07780	-	0.963754	0.0164887	AT1G07780	-
AT1G07790	HTB1	Histone superfamily protein	447	147.218	156.014	159.198	179.634	163.931	165.731	168.921	134.276	145.544	135.621	142.278	168.704	162.032	161.083	162.306	139.82	153.591	157.709	137.095	147.863	138.452	136.894	144.478	155.452	152.265	138.887	137.95		154.143	169.765	149.58	148.868	161.807	150.373	141.137	145.608	143.034	1	0.825269	0.0542926	AT1G07790	-	0.955772	0.0109935	AT1G07790	-
AT1G07795		unknown protein; BEST Arabidopsis thaliana protein match is: unknown protein (TAIR:AT2G28725.1); Has 38 Blast hits to 38 proteins in 11 species: Archae - 0; Bacteria - 0; Metazoa - 0; Fungi - 0; Plants - 38; Viruses - 0; Other Eukaryotes - 0 (source: NCBI BLink).	357	4.01475	4.24562	3.49184	3.57174	3.09314	4.41152	3.04675	4.21494	3.17116	4.22345	4.59319	4.27285	3.55228	4.84761	2.95402	5.2569	2.81718	2.85467	4.27328	3.70337	6.2188	2.50596	3.76565	2.30316	2.31559	4.06507	4.63018		3.9174	3.69213	3.47762	4.36316	3.78464	3.64292	4.73182	2.85826	3.67028	1	0.987474	0.0658102	AT1G07795	-	0.762006	0.221397	AT1G07795	-
AT1G07810	ECA1, ATECA1, ACA3	ER-type Ca2+-ATPase 1	3186	37.4907	35.3279	37.5648	39.8476	38.8198	34.2605	36.7753	35.6732	36.5871	36.0969	39.9457	38.9445	38.2107	38.261	38.2679	39.198	37.4949	38.7964	37.6077	39.2773	38.166	40.8619	39.768	40.4299	40.0464	38.1934	38.0008		36.7945	37.6426	36.3452	38.329	38.2465	38.4964	38.3503	40.3533	38.7469	1	0.967686	-0.0185319	AT1G07810	-	0.961881	-0.00846183	AT1G07810	-
AT1G07820		Histone superfamily protein	312	223.353	209.819	223.809	225.106	211.618	220.31	198.887	190.997	206.544	207.762	192.389	200.909	192.144	210.027	200.694	224.585	228.421	201.95	204.098	213.746	218.235	217.409	216.929	222.843	212.902	205.23	193.816		218.994	219.011	198.809	200.353	200.955	218.319	212.026	219.06	203.983	1	0.735302	-0.126266	AT1G07820	-	0.818469	-0.0621826	AT1G07820	-
AT1G07830		ribosomal protein L29 family protein	435	46.9311	51.8607	42.5336	47.0553	45.2271	42.8195	48.2912	57.1131	55.3783	49.8871	45.3884	50.0924	45.5876	49.1286	42.2269	41.5421	43.0626	45.6748	50.488	45.4773	58.4109	48.2274	46.6015	38.5201	43.2884	39.7596	44.5655		47.1085	45.034	53.5942	48.456	45.6477	43.4265	51.4587	44.4497	42.5378	1	0.881227	0.0808798	AT1G07830	-	0.399984	0.142455	AT1G07830	-
AT1G07840		Sas10/Utp3/C1D family	918.506	24.4042	24.3681	25.2075	25.8638	24.6262	24.2754	24.5017	21.3176	23.2035	26.043	24.5394	30.5952	23.1532	23.7469	28.9304	25.4448	24.1438	26.594	24.1377	27.6109	22.9865	22.4552	23.1514	23.8348	23.1169	21.5221	22.9859		24.6599	24.9218	23.0076	27.0592	25.2768	25.3942	24.9117	23.1471	22.5416	1	0.989188	-0.016633	AT1G07840	-	0.804642	0.0620423	AT1G07840	-
AT1G07850		Protein of unknown function (DUF604)	1626	0	0.025887	0	0.035075	0	0	0.04769	0	0.044299	0	0.037178	0.094281	0	0.087724	0	0	0.024571	0.024428	0.030446	0.024445	0.053879	0.030606	0	0.040905	0	0.020232	0.071893		0.008629	0.0116917	0.030663	0.0438197	0.0292413	0.016333	0.0362567	0.023837	0.0307083	0	NA	NA	AT1G07850	-	NA	NA	AT1G07850	-
AT1G07860		BEST Arabidopsis thaliana protein match is: Protein kinase superfamily protein (TAIR:AT1G07870.2); Has 7 Blast hits to 7 proteins in 4 species: Archae - 0; Bacteria - 0; Metazoa - 0; Fungi - 0; Plants - 7; Viruses - 0; Other Eukaryotes - 0 (source: NCBI BLink).	408	0	0	0	0.253007	0	0.210933	0.534589	0	0	0.567103	0	0	0	0	0	0	0	0	0	0	0	0.11968	0	0	0	0	0		0	0.154647	0.178196	0.189034	0	0	0	0.0398933	0	0	NA	NA	AT1G07860	-	NA	NA	AT1G07860	-
AT1G07870		Protein kinase superfamily protein	1273.68	10.5572	12.3726	12.1768	16.3963	17.9462	16.9622	16.8485	17.2103	16.7187	14.2929	18.1817	14.5891	19.0772	19.6039	22.422	22.1175	22.1639	19.8015	20.7557	18.2537	19.8516	17.5015	15.0687	18.1786	16.338	19.9116	19.7972		11.7022	17.1016	16.9258	15.6879	20.3677	21.361	19.6203	16.9163	18.6823	1	0.934542	-0.0536379	AT1G07870	-	0.00332707	-0.306184	AT1G07870	-
AT1G07880	ATMPK13	Protein kinase superfamily protein	906.325	1.61014	1.86926	1.27642	1.4643	0.948999	1.09997	1.18639	1.98264	1.63104	2.32405	3.26723	1.9075	1.58702	1.63847	1.44359	1.59238	2.15878	1.45812	1.38733	1.26709	1.41453	1.37274	1.58543	2.0366	1.22998	1.73816	1.73788		1.58527	1.17109	1.60002	2.49959	1.55636	1.73643	1.35632	1.66492	1.56867	1	0.946962	-0.128824	AT1G07880	-	0.597548	0.265081	AT1G07880	-
AT1G07885		unknown protein; FUNCTIONS IN: molecular_function unknown; INVOLVED IN: biological_process unknown; LOCATED IN: cellular_component unknown; Has 0 Blast hits to 0 proteins in 0 species (source: NCBI BLink).	123	0	0	0	0	0	0	0	0	0	0	0	0	0	0	0	0	0	1.75287	0	0	0	0	0	0	0	0	0		0	0	0	0	0	0.58429	0	0	0	0	NA	NA	AT1G07885	-	NA	NA	AT1G07885	-
AT1G07890	APX1, MEE6, CS1, ATAPX1, ATAPX01	ascorbate peroxidase 1	753	798.245	817.225	777.917	767.988	752.465	779.746	712.426	732.616	742.445	768.081	787.196	723.916	755.872	807.231	722.52	721.165	629.154	749.015	778.311	769.759	782.954	806.962	775.104	747.982	818.372	844.59	788.136		797.796	766.733	729.162	759.731	761.874	699.778	777.008	776.683	817.033	1	0.934705	0.048383	AT1G07890	-	0.705502	0.0720267	AT1G07890	-
AT1G07900	LBD1	LOB domain-containing protein 1	573	0	0.138453	0	0.093841	0	0.154914	0	0	0	0	0	0	0.134832	0	0	0.153765	0	0.129434	0.16956	0.134756	0	0	0	0	0	0	0		0.046151	0.0829183	0	0	0.044944	0.0943997	0.101439	0	0	0	NA	NA	AT1G07900	-	NA	NA	AT1G07900	-
AT1G07901		unknown protein; Has 30201 Blast hits to 17322 proteins in 780 species: Archae - 12; Bacteria - 1396; Metazoa - 17338; Fungi - 3422; Plants - 5037; Viruses - 0; Other Eukaryotes - 2996 (source: NCBI BLink).	153	0	0	0	0	0	0	2.15025	1.98439	0	0	0	0	0	1.21204	0	0	0	0	0	0	0	0	0	1.67477	0	0	0.87051		0	0	1.37821	0	0.404013	0	0	0.558257	0.29017	0	NA	NA	AT1G07901	-	NA	NA	AT1G07901	-
AT1G07910	ATRNL, RNL, AtRLG1	RNAligase	3315	7.59818	7.53799	7.06134	7.97638	7.52451	7.35735	7.81712	7.31577	7.4599	6.83957	8.25393	8.25722	8.206	8.15515	8.41462	7.92612	7.36429	7.39995	7.73962	8.07533	7.36819	7.95232	8.25616	8.48645	7.81149	8.36365	8.20531		7.39917	7.61941	7.53093	7.78357	8.25859	7.56345	7.72771	8.23164	8.12682	1	0.728487	0.0825404	AT1G07910	-	0.921225	0.0216598	AT1G07910	-
AT1G07920		GTP binding Elongation factor Tu family protein	1350	726.02	662.445	675.849	692.545	648.723	600.403	611.933	623.488	658.207	730.535	740.303	675.305	687.105	679.218	608.498	627.75	575.462	589.221	699.022	702.837	693.37	656.963	673.401	598.522	615.052	600.28	579.452		688.105	647.224	631.209	715.381	658.274	597.478	698.41	642.962	598.261	1	0.880501	0.070621	AT1G07920	-	0.138324	0.178701	AT1G07920	-
AT1G07930		GTP binding Elongation factor Tu family protein	1350	642.843	570.701	574.214	587.921	562.734	508.743	532.235	527.471	579.746	650.241	665.309	586.407	588.022	593.364	548.023	549.296	519.478	517.974	621.104	616.548	612.207	572.942	565.735	523.236	520.606	517.796	498.39		595.919	553.133	546.484	633.986	576.47	528.916	616.62	553.971	512.264	1	0.917332	0.0593412	AT1G07930	-	0.135939	0.17852	AT1G07930	-
AT1G07940		GTP binding Elongation factor Tu family protein	1350	695.047	646.177	626.057	636.448	611.453	565.763	577.451	578.439	642.644	671.507	712.911	611.528	638.841	657.968	586.883	592.317	549.533	581.52	672.962	656.609	658.764	632.686	627.375	570.294	586.265	586.781	549.108		655.76	604.555	599.511	665.315	627.897	574.457	662.778	610.118	574.051	1	0.916672	0.062774	AT1G07940	-	0.325333	0.14438	AT1G07940	-
AT1G07950	MED22B	Surfeit locus protein 5 subunit 22 of Mediator complex	465	32.0937	36.9874	38.7087	39.1644	41.5814	34.8422	38.8088	37.4059	36.8608	42.9435	36.7172	38.8637	35.0627	35.9932	36.0756	38.5067	37.9931	42.6359	35.8081	38.1672	38.3862	43.2831	33.4169	45.2703	35.1979	35.4793	40.3346		35.9299	38.5293	37.6918	39.5081	35.7105	39.7119	37.4538	40.6568	37.0039	1	0.799842	-0.110011	AT1G07950	-	0.965871	0.0165745	AT1G07950	-
AT1G07960	ATPDIL5-1, PDIL5-1	PDI-like 5-1	441	84.7859	93.9088	96.7685	112.354	101.71	113.783	107.26	89.1617	98.4772	85.5297	101.238	108.382	99.3594	95.3571	117.895	98.1717	108.554	107.118	106.382	84.8581	95.3779	101.657	109.126	110.662	106.414	97.4473	102.36		91.8211	109.282	98.2996	98.3832	104.204	104.615	95.5393	107.148	102.074	1	0.996467	0.00317734	AT1G07960	-	0.858241	-0.0487393	AT1G07960	-
AT1G07970		CONTAINS InterPro DOMAIN/s: Cytochrome B561-related, N-terminal (InterPro:IPR019176); Has 215 Blast hits to 213 proteins in 79 species: Archae - 0; Bacteria - 6; Metazoa - 131; Fungi - 22; Plants - 42; Viruses - 0; Other Eukaryotes - 14 (source: NCBI BLink).	2082	10.026	9.9861	9.49601	9.72988	9.50784	8.35113	9.0883	9.07918	9.18979	9.85621	9.9313	10.1876	8.17633	8.47795	9.39954	9.17833	9.0855	9.52662	9.50445	10.3921	9.41376	9.43759	9.91956	9.44014	9.41265	9.22242	8.43945		9.83604	9.19628	9.11909	9.9917	8.68461	9.26348	9.7701	9.5991	9.02484	1	0.784776	-0.0828055	AT1G07970	-	0.685446	0.0668403	AT1G07970	-
AT1G07980	NF-YC10	nuclear factor Y, subunit C10	621	14.2447	16.4351	15.2266	17.4604	17.0224	19.16	20.3359	18.2788	20.1978	17.9812	14.586	16.9632	17.2486	15.978	16.8598	20.4372	18.6048	18.3793	19.4059	19.7523	19.7901	18.9082	17.2896	20.3438	18.9492	17.0743	14.9836		15.3021	17.8809	19.6042	16.5101	16.6955	19.1404	19.6494	18.8472	17.0024	1	0.47863	-0.16084	AT1G07980	-	0.370884	-0.144993	AT1G07980	-
AT1G07985		Expressed protein	435	4.04982	5.96883	5.75861	7.50319	5.41654	7.14646	10.6883	7.83743	10.0191	9.97748	8.1215	10.4448	9.13928	8.34113	11.9061	8.80497	8.31213	8.50989	27.0501	25.4887	26.4121	13.693	14.2442	14.6213	14.3326	10.6875	10.7937		5.25909	6.68873	9.51494	9.51459	9.7955	8.54233	26.317	14.1862	11.9379	1	0.924292	0.105224	AT1G07985	-	0.785522	0.107873	AT1G07985	-
AT1G07990		SIT4 phosphatase-associated family protein	2409	21.6823	23.5296	21.9014	24.3153	22.5712	23.2942	24.0465	25.0813	22.7043	23.0179	23.6119	24.2536	23.4272	23.536	23.9935	26.0159	22.5968	22.7055	24.8387	25.4559	23.1169	23.6456	24.9173	25.3978	24.5332	25.0096	24.5449		22.3711	23.3936	23.944	23.6278	23.6522	23.7727	24.4705	24.6536	24.6959	1	0.988492	-0.00944725	AT1G07990	-	0.98224	-0.00501305	AT1G07990	-
AT1G08000	GATA10	GATA transcription factor 10	927	12.5304	10.8751	12.1649	12.4946	14.0682	9.86309	12.2101	11.1934	11.9727	11.3276	11.7768	12.8238	11.0875	12.0115	11.9469	10.9823	12.0965	12.2856	11.9873	12.5867	10.9062	11.8454	12.1485	9.99999	11.4232	10.1419	10.6319		11.8568	12.142	11.7921	11.9761	11.682	11.7881	11.8267	11.3313	10.7323	1	0.962878	-0.0400917	AT1G08000	-	0.995309	0.00250519	AT1G08000	-
AT1G08005		BEST Arabidopsis thaliana protein match is: SIT4 phosphatase-associated family protein (TAIR:AT1G07990.1); Has 17 Blast hits to 17 proteins in 3 species: Archae - 0; Bacteria - 0; Metazoa - 0; Fungi - 0; Plants - 17; Viruses - 0; Other Eukaryotes - 0 (source: NCBI BLink).	168	0	0	0.94374	0	0	0	0	0.849481	0	0	0	0	0	0	0	0	0.87375	0	0	0	0	0.519528	0	0	0	0.768342	0.711064		0.31458	0	0.28316	0	0	0.29125	0	0.173176	0.493135	0	NA	NA	AT1G08005	-	NA	NA	AT1G08005	-
AT1G08010	GATA11	GATA transcription factor 11	912	21.7574	22.7238	22.2644	22.7472	25.5065	23.8381	24.9792	25.7068	26.8941	27.8887	34.7823	27.3943	26.9697	26.5447	27.5411	26.1716	24.2569	25.4558	25.302	25.0193	25.3323	29.5475	28.6234	29.1566	25.057	27.1543	25.4549		22.2485	24.0306	25.86	30.0218	27.0185	25.2948	25.2179	29.1092	25.8887	1	0.972114	0.0318639	AT1G08010	-	0.318389	0.146724	AT1G08010	-
AT1G08030	TPST	tyrosylprotein sulfotransferase	1503	16.9138	17.0658	14.9912	19.9918	19.9318	18.3217	17.9476	21.5308	20.5189	17.9346	19.3183	19.6381	19.3296	18.3684	18.5413	18.0633	18.3786	17.2781	19.3704	18.4824	17.5823	19.7313	21.4301	18.7316	17.5602	17.5799	18.0018		16.3236	19.4151	19.9991	18.9637	18.7464	17.9067	18.4784	19.9643	17.714	1	0.884058	0.0552554	AT1G08030	-	0.614465	0.0703933	AT1G08030	-
AT1G08032		unknown protein; FUNCTIONS IN: molecular_function unknown; INVOLVED IN: biological_process unknown; LOCATED IN: cellular_component unknown; Has 0 Blast hits to 0 proteins in 0 species (source: NCBI BLink).	111	0	0	0	0	0	0	0	0	0	0	0	0	0	0	0	0	0	0	0	0	0	0	0	0	0	0	0		0	0	0	0	0	0	0	0	0	0	NA	NA	AT1G08032	-	NA	NA	AT1G08032	-
AT1G08035		unknown protein; BEST Arabidopsis thaliana protein match is: unknown protein (TAIR:AT2G28330.1); Has 10 Blast hits to 10 proteins in 3 species: Archae - 0; Bacteria - 0; Metazoa - 0; Fungi - 0; Plants - 10; Viruses - 0; Other Eukaryotes - 0 (source: NCBI BLink).	378	0.167281	0.404345	0.560188	0.632518	0.212349	0.6328	0.537661	0	0.746156	0	0.285462	0	0.197349	0.430953	0	0	0	0	1.00548	0.172789	0.46641	0	0.105913	0	0.690773	0.144581	0.144693		0.377271	0.492556	0.427939	0.095154	0.209434	0	0.548226	0.0353043	0.326682	0	NA	NA	AT1G08035	-	NA	NA	AT1G08035	-
AT1G08040		Protein of unknown function (DUF707)	1149	11.8126	11.5428	12.2257	13.8422	13.5083	12.0643	17.1972	15.4526	15.0171	15.1823	16.9387	15.3429	15.2652	15.3891	16.1131	16.2024	14.0954	16.3698	26.0545	22.1302	25.5505	16.7162	15.497	16.3123	17.6576	17.0465	16.9233		11.8604	13.1383	15.889	15.8213	15.5891	15.5559	24.5784	16.1752	17.2091	1	0.995472	-0.00374639	AT1G08040	-	0.951144	0.0172272	AT1G08040	-
AT1G08050		Zinc finger (C3HC4-type RING finger) family protein	1926	8.85332	7.89081	8.82891	6.60582	7.22564	7.93426	7.65242	8.48377	7.64802	7.53721	7.50066	7.67115	7.98821	9.09229	7.91963	7.34922	7.74877	8.77358	7.7401	8.30662	6.61989	7.52708	7.57855	8.78718	8.07444	7.31584	7.54077		8.52435	7.25524	7.92807	7.56967	8.33338	7.95719	7.55554	7.96427	7.64368	1	0.97754	0.0250843	AT1G08050	-	0.76569	-0.0588708	AT1G08050	-
AT1G08060	MOM, MOM1	ATP-dependent helicase family protein	6006	4.2592	4.42176	4.33204	4.79533	4.7684	4.00037	4.7315	4.4665	4.21644	4.12872	5.19177	4.41864	4.20835	4.75509	4.53447	4.55786	3.87265	4.1068	4.85427	5.09053	4.46344	4.81529	4.47911	4.6632	5.35305	4.64945	4.54299		4.33767	4.52137	4.47148	4.57971	4.4993	4.1791	4.80275	4.65253	4.8485	1	0.876201	0.0729878	AT1G08060	-	0.635183	0.087019	AT1G08060	-
AT1G08065	ATACA5, ACA5	alpha carbonic anhydrase 5	834	0	0	0	0	0	0	0	0	0	0	0	0	0	0	0	0	0	0	0	0	0	0	0	0	0	0	0		0	0	0	0	0	0	0	0	0	0	NA	NA	AT1G08065	-	NA	NA	AT1G08065	-
AT1G08070	OTP82	Tetratricopeptide repeat (TPR)-like superfamily protein	2226	0.66395	0.684865	1.0331	0.59755	0.600785	0.712575	0.613773	1.03918	0.76999	0.927081	1.39757	0.798627	0.687345	0.53552	0.670199	0.96535	0.667484	0.526327	0.911396	0.824323	0.848869	0.780151	0.778878	0.755333	1.05754	0.557699	1.00588		0.793972	0.63697	0.807648	1.04109	0.631021	0.71972	0.861529	0.771454	0.873706	1	0.967686	-0.0925293	AT1G08070	-	0.357086	0.372525	AT1G08070	-
AT1G08080	ATACA7, ACA7	alpha carbonic anhydrase 7	828	0	0	0	0	0	0	0	0	0	0	0	0	0	0	0	0	0	0	0	0	0	0	0	0	0	0	0		0	0	0	0	0	0	0	0	0	0	NA	NA	AT1G08080	-	NA	NA	AT1G08080	-
AT1G08090	ATNRT2	nitrate transporter 2:1	1593	25.2096	23.0829	30.4683	5.57965	3.32527	5.91814	7.17901	8.09108	6.96516	10.0001	10.8195	8.45178	10.9254	7.80928	9.94339	7.12185	6.93012	7.38344	8.15467	5.48656	5.48514	8.36464	8.25683	11.1286	5.11995	6.79885	9.42117		26.2536	4.94102	7.41175	9.75713	9.55936	7.14514	6.37546	9.25002	7.11332	1	0.420024	0.256134	AT1G08090	-	0.143079	0.300075	AT1G08090	-
AT1G08100	ATNRT2.2, ACH2, NRT2;2AT, NRT2.2	nitrate transporter 2.2	1569	0.022961	0	0	0	0	0	0	0	0	0	0	0	0	0	0	0	0	0	0	0	0	0	0	0	0	0	0		0.00765367	0	0	0	0	0	0	0	0	0	NA	NA	AT1G08100	-	NA	NA	AT1G08100	-
AT1G08110		lactoylglutathione lyase family protein / glyoxalase I family protein	680.99	89.3014	86.4026	88.3975	93.8775	100.847	96.6577	94.0933	90.6811	94.978	87.7844	91.6092	87.7875	88.3864	86.4948	99.7428	91.4734	90.8429	86.7176	85.9346	97.2359	88.1744	98.1596	97.3293	102.082	95.101	96.5122	88.9897		88.0338	97.1274	93.2508	89.0604	91.5413	89.678	90.4483	99.1903	93.5343	1	0.99458	0.00410826	AT1G08110	-	0.99977	-0.000129703	AT1G08110	-
AT1G08120		BEST Arabidopsis thaliana protein match is: Protein kinase superfamily protein (TAIR:AT5G26110.1); Has 235 Blast hits to 235 proteins in 96 species: Archae - 21; Bacteria - 0; Metazoa - 117; Fungi - 8; Plants - 47; Viruses - 0; Other Eukaryotes - 42 (source: NCBI BLink).	264	0	0.360575	0	0	0	0	0	0.319529	0	0	0	0	0	0	0	0	0	0	0.429105	0.770264	0	0	0	0.290579	0	0	0.256569		0.120192	0	0.10651	0	0	0	0.39979	0.0968597	0.085523	0	NA	NA	AT1G08120	-	NA	NA	AT1G08120	-
AT1G08125		S-adenosyl-L-methionine-dependent methyltransferases superfamily protein	948	23.6425	22.906	21.6239	22.6052	20.8211	21.8496	19.4619	21.6308	24.08	22.6676	20.9729	23.6272	21.4283	22.4664	22.8779	22.8692	23.5433	21.7334	21.3141	19.6836	21.9518	21.3154	24.0105	22.3087	22.6186	22.1945	22.1461		22.7241	21.7586	21.7242	22.4226	22.2575	22.7153	20.9832	22.5449	22.3197	1	0.934705	-0.039951	AT1G08125	-	0.95501	-0.014074	AT1G08125	-
AT1G08130	ATLIG1, LIG1	DNA ligase 1	2373	25.765	24.3163	27.2863	26.9036	25.9505	24.7457	25.8814	25.0693	26.6425	26.5762	28.6015	27.8783	24.4635	24.9551	26.6447	26.4592	24.3254	24.7217	25.7959	27.5956	26.8173	25.0086	25.347	24.907	24.8605	25.8472	25.0951		25.7892	25.8666	25.8644	27.6853	25.3544	25.1688	26.7363	25.0875	25.2676	1	0.988492	0.00976817	AT1G08130	-	0.22232	0.0976631	AT1G08130	-
AT1G08135	ATCHX6B, CHX6B	cation/H+ exchanger 6B	2391	0	0	0	0	0	0	0	0	0	0	0	0	0	0	0	0	0	0	0	0	0	0	0	0	0	0	0		0	0	0	0	0	0	0	0	0	0	NA	NA	AT1G08135	-	NA	NA	AT1G08135	-
AT1G08140	ATCHX6A, CHX6A	cation/H+ exchanger 6A	2457	0	0	0	0.012702	0.022032	0	0.017148	0	0.01691	0	0	0	0	0	0.015805	0	0	0	0	0	0	0	0	0.014876	0	0	0		0	0.011578	0.0113527	0	0.00526833	0	0	0.00495867	0	0	NA	NA	AT1G08140	-	NA	NA	AT1G08140	-
AT1G08150	ATCHX5, CHX5	Cation/hydrogen exchanger family protein	2448	0	0	0	0	0	0	0	0.016748	0	0	0	0	0	0.037693	0.01413	0	0	0	0	0	0	0	0	0	0	0	0.011974		0	0	0.00558267	0	0.0172743	0	0	0	0.00399133	0	NA	NA	AT1G08150	-	NA	NA	AT1G08150	-
AT1G08160		Late embryogenesis abundant (LEA) hydroxyproline-rich glycoprotein family	666	63.171	61.214	59.7089	67.5425	66.0033	69.7458	56.287	67.8942	61.3186	69.3885	69.5497	63.8753	65.2185	62.199	74.197	61.1224	71.173	69.7944	65.3317	61.1542	61.8555	61.2088	68.6633	66.7108	67.1109	61.0799	65.6555		61.3646	67.7639	61.8333	67.6045	67.2048	67.3633	62.7805	65.5276	64.6154	1	0.976119	-0.0330844	AT1G08160	-	0.986848	0.00823698	AT1G08160	-
AT1G08165		unknown protein; FUNCTIONS IN: molecular_function unknown; INVOLVED IN: biological_process unknown; LOCATED IN: cellular_component unknown; Has 30201 Blast hits to 17322 proteins in 780 species: Archae - 12; Bacteria - 1396; Metazoa - 17338; Fungi - 3422; Plants - 5037; Viruses - 0; Other Eukaryotes - 2996 (source: NCBI BLink).	144	0	1.2954	0	0	0	0	0	0	0	0	1.75215	0	0	0	0	0	0	0	0	0	0	0	0	0	0	0	0		0.4318	0	0	0.58405	0	0	0	0	0	0	NA	NA	AT1G08165	-	NA	NA	AT1G08165	-
AT1G08170		Histone superfamily protein	732	0	0	0	0	0	0	0	0	0	0	0	0	0	0	0	0	0	0	0	0	0	0	0	0	0	0	0		0	0	0	0	0	0	0	0	0	0	NA	NA	AT1G08170	-	NA	NA	AT1G08170	-
AT1G08180		unknown protein; Has 53 Blast hits to 53 proteins in 9 species: Archae - 0; Bacteria - 0; Metazoa - 1; Fungi - 0; Plants - 52; Viruses - 0; Other Eukaryotes - 0 (source: NCBI BLink).	336	5.96461	6.19607	7.87884	7.32133	7.36839	9.50356	4.04464	8.56208	8.39518	3.26052	8.31808	7.70818	7.24167	8.18916	6.8171	9.67475	8.17515	6.37309	6.31067	10.6652	9.0865	7.8431	9.59089	11.0392	8.27487	7.86764	6.98801		6.67984	8.06443	7.00063	6.42893	7.41598	8.07433	8.68746	9.49106	7.71017	1	0.968992	-0.109829	AT1G08180	-	0.691723	-0.266449	AT1G08180	-
AT1G08190	ATVPS41, ZIP2, VPS41, ATVAM2, VAM2	vacuolar protein sorting 41	2943	61.9776	62.4475	61.6518	62.2259	62.0926	63.6658	63.3721	61.558	60.9759	60.3888	65.6083	60.4005	65.6756	65.4985	65.2099	63.9182	60.0384	62.2407	61.0591	62.738	60.6	62.3112	59.8655	62.4984	62.1342	63.1043	65.3405		62.0256	62.6614	61.9687	62.1325	65.4613	62.0658	61.4657	61.5584	63.5263	1	0.874892	0.0396061	AT1G08190	-	0.961127	-0.00852682	AT1G08190	-
AT1G08200	AXS2	UDP-D-apiose/UDP-D-xylose synthase 2	1170	320.242	324.789	323.2	286.067	267.815	276.464	265.503	251.452	259.04	268.993	282.712	281.248	268.673	279.947	272.984	269.233	251.617	268.679	234.901	237.389	239.844	269.566	255.26	266.316	283.261	282.229	277.175		322.744	276.782	258.665	277.651	273.868	263.176	237.378	263.714	280.888	1	0.942602	0.0255025	AT1G08200	-	0.529979	0.0571813	AT1G08200	-
AT1G08210		Eukaryotic aspartyl protease family protein	1479	10.7625	10.3986	11.0337	11.0288	12.3216	11.3702	11.6586	11.9933	11.5282	12.9133	11.9499	11.7565	11.146	11.4426	12.4726	10.3758	11.0046	10.3296	11.4441	9.88538	9.81164	11.0208	12.948	12.6984	11.7922	10.6487	11.3679		10.7316	11.5735	11.7267	12.2066	11.6871	10.57	10.3804	12.2224	11.2696	1	0.784244	0.0955545	AT1G08210	-	0.250066	0.151504	AT1G08210	-
AT1G08220		FUNCTIONS IN: molecular_function unknown; INVOLVED IN: mitochondrial proton-transporting ATP synthase complex assembly; LOCATED IN: mitochondrial inner membrane; EXPRESSED IN: 18 plant structures; EXPRESSED DURING: 7 growth stages; CONTAINS InterPro DOMAIN/s: ATPase assembly factor ATP10, mitochondria (InterPro:IPR007849); Has 168 Blast hits to 168 proteins in 86 species: Archae - 6; Bacteria - 0…	825	24.3198	21.071	26.8857	23.5456	21.1818	21.6992	22.8915	20.1373	20.6612	20.3606	22.0891	23.2181	21.3046	27.2379	22.2944	22.2633	19.6849	23.5769	21.0925	24.6336	22.913	21.5557	20.2174	18.9181	23.8796	21.79	20.9617		24.0922	22.1422	21.23	21.8893	23.6123	21.8417	22.8797	20.2304	22.2104	1	0.868501	0.0770468	AT1G08220	-	0.951968	0.0189126	AT1G08220	-
AT1G08230		Transmembrane amino acid transporter family protein	1356	3.22979	3.04967	3.80723	3.25569	3.34509	3.75044	2.20126	2.22418	2.12411	1.41586	2.24933	2.71899	2.76467	2.20459	2.79193	2.9916	2.50116	2.77814	2.30912	1.90967	1.86306	1.72968	2.27433	2.62667	2.11367	2.72519	2.84252		3.36223	3.45041	2.18318	2.12806	2.58706	2.75697	2.02728	2.21023	2.56046	1	0.968568	-0.0729559	AT1G08230	-	0.423545	-0.278012	AT1G08230	-
AT1G08250	ADT6	arogenate dehydratase 6	1242	13.2566	12.4407	12.9602	14.2705	15.6603	18.6886	13.1542	14.946	13.8347	13.4656	15.1276	12.479	14.7304	16.7002	15.2381	18.5479	17.2785	16.0465	16.7553	14.4529	14.2228	14.8201	13.4605	13.7391	14.744	17.2908	15.2315		12.8858	16.2065	13.9783	13.6907	15.5562	17.291	15.1437	14.0066	15.7554	1	0.603683	-0.1329	AT1G08250	-	0.039517	-0.235243	AT1G08250	-
AT1G08260	EMB142, EMB2284, POL2A, TIL1, EMB529, ABO4, ESD7	DNA polymerase epsilon catalytic subunit	6486	8.83732	8.95441	8.69035	8.65965	8.25867	7.0204	8.82176	8.23406	8.0856	8.60043	8.2064	9.22838	8.28736	8.42027	8.62257	8.5725	7.65779	8.09948	9.20475	9.46957	8.40217	8.19385	8.35002	7.75141	8.51145	8.09056	8.21856		8.82736	7.97957	8.38047	8.6784	8.4434	8.10992	9.0255	8.09843	8.27352	1	0.85869	0.0503129	AT1G08260	-	0.472917	0.0731554	AT1G08260	-
AT1G08270		CONTAINS InterPro DOMAIN/s: MIT (InterPro:IPR007330); BEST Arabidopsis thaliana protein match is: AAA-type ATPase family protein (TAIR:AT2G27600.1); Has 1133 Blast hits to 1133 proteins in 252 species: Archae - 47; Bacteria - 0; Metazoa - 540; Fungi - 145; Plants - 223; Viruses - 0; Other Eukaryotes - 178 (source: NCBI BLink).	399	1.27013	1.98435	2.22883	0.759022	0.208979	1.24171	1.68795	0.92055	1.38568	3.0392	1.59132	2.37507	1.29483	1.22425	1.66471	1.24006	1.59644	1.63785	1.33354	1.53028	1.60267	1.79872	1.96434	1.64233	0.687217	1.59039	1.59013		1.82777	0.73657	1.33139	2.3352	1.3946	1.49145	1.48883	1.8018	1.28925	1	0.99511	-0.0230436	AT1G08270	-	0.646535	0.44744	AT1G08270	-
AT1G08280		Glycosyltransferase family 29 (sialyltransferase) family protein	1197	17.3041	20.7523	16.5991	22.7379	18.3796	19.4668	17.8687	19.0281	17.9041	19.1263	20.228	21.1915	19.3279	19.4079	21.4136	20.3684	20.576	18.1466	19.3702	19.1256	18.2585	19.6838	20.2242	18.6822	17.2681	19.1014	19.7696		18.2185	20.1948	18.267	20.1819	20.0498	19.697	18.9181	19.5301	18.713	1	0.977971	0.0218858	AT1G08280	-	0.838163	0.0413435	AT1G08280	-
AT1G08290	WIP3	WIP domain protein 3	1014	0.61586	0.625558	0.454254	0.360072	0.408508	0.148149	0.196767	0.524317	0.304786	0.355484	0.259541	0.153299	0.441759	0.346623	0.366235	0.29877	0.703665	0.129634	0.496983	0.291353	0.319272	0.357381	0.2753	0.513148	0.156736	0.311394	0.320405		0.565224	0.305576	0.341957	0.256108	0.384872	0.377356	0.369203	0.381943	0.262845	1	0.972114	0.201076	AT1G08290	-	0.907096	-0.211513	AT1G08290	-
AT1G08300	NVL	no vein-like	2241	1.81256	1.80893	1.8709	1.50008	1.93304	1.73187	1.55079	1.85489	1.37529	2.08114	1.47793	1.51219	1.4383	1.49379	1.77536	1.98477	1.82182	2.0154	2.07845	1.35707	1.74203	1.59754	1.41232	1.31133	2.27076	1.61309	1.58766		1.8308	1.72166	1.59366	1.69042	1.56915	1.94066	1.72585	1.4404	1.82384	1	0.649716	-0.207529	AT1G08300	-	0.655332	-0.143862	AT1G08300	-
AT1G08310		alpha/beta-Hydrolases superfamily protein	948	4.27529	5.6471	4.18117	4.93152	5.09661	6.13871	4.98324	6.00078	4.96718	5.21583	5.07201	5.9243	3.9959	5.40415	5.60365	5.81585	4.9871	4.40025	6.62402	5.55887	4.88236	6.65953	5.79386	6.51254	5.37333	6.88083	7.22615		4.70119	5.38895	5.31707	5.40405	5.00123	5.06773	5.68842	6.32198	6.49344	1	0.993369	-0.0171077	AT1G08310	-	0.830011	0.0814005	AT1G08310	-
AT1G08315		ARM repeat superfamily protein	978	14.8948	17.3779	16.9931	12.967	14.3629	16.2322	15.233	17.1639	13.9743	13.4918	14.0966	16.3022	13.9401	15.8532	15.5163	17.3173	15.5981	16.6797	16.4814	20.1457	18.1798	14.2549	14.8831	19.0783	17.7294	18.0622	15.4694		16.4219	14.5207	15.4571	14.6302	15.1032	16.5317	18.269	16.0721	17.087	1	0.684808	-0.128002	AT1G08315	-	0.4165	-0.137157	AT1G08315	-
AT1G08320	TGA9, bZIP21	bZIP transcription factor family protein	1347.94	44.2646	47.7684	48.1127	30.6965	35.2499	36.764	34.6015	36.9189	41.2208	36.4289	38.4277	36.0936	34.7785	35.7453	35.8093	39.4984	36.6633	38.0838	28.2877	29.9184	27.5782	30.783	32.1696	33.0198	35.9108	38.2997	35.8851		46.7152	34.2368	37.5804	36.9834	35.4444	38.0818	28.5948	31.9908	36.6985	1	0.550037	-0.0920939	AT1G08320	-	0.858412	-0.0291414	AT1G08320	-
AT1G08340		Rho GTPase activating protein with PAK-box/P21-Rho-binding domain	996	16.3307	18.2911	20.6127	18.51	22.622	26.7463	23.1591	20.0183	18.1014	20.0457	24.2536	22.4062	22.4397	20.128	25.1171	17.3142	18.2778	19.2309	21.2784	24.5291	21.6931	18.7984	19.5263	19.5839	20.0163	21.8322	20.8411		18.4115	22.6261	20.4263	22.2352	22.5616	18.2743	22.5002	19.3029	20.8965	1	0.165313	0.190881	AT1G08340	-	0.0960434	0.191525	AT1G08340	-
AT1G08350		Endomembrane protein 70 protein family	1770	16.2433	15.3306	16.6886	18.5061	17.8111	18.3197	17.1483	18.9854	17.9978	17.286	18.6403	18.4614	18.746	17.7619	18.5671	15.3134	16.575	17.0731	15.8395	16.9205	18.5715	17.7174	20.0297	17.2486	20.5672	18.3378	18.8069		16.0875	18.2123	18.0438	18.1292	18.3583	16.3205	17.1105	18.3319	19.2373	1	0.453617	0.121184	AT1G08350	-	0.369262	0.107175	AT1G08350	-
AT1G08360		Ribosomal protein L1p/L10e family	651	691.005	698.659	702.191	736.007	742.036	705.574	712.939	624.881	687.555	685.149	694.675	733.944	694.216	689.111	694.767	646.688	597.218	657.647	666.957	726.213	703.029	684.952	712.139	678.075	651.446	641.762	615.411		697.285	727.872	675.125	704.589	692.698	633.851	698.733	691.722	636.206	1	0.586386	0.0712606	AT1G08360	-	0.0457696	0.12119	AT1G08360	-
AT1G08370	DCP1, ATDCP1	decapping 1	1104	56.7168	48.9251	51.2038	53.6714	52.4203	52.636	52.2153	57.2853	52.4998	54.5038	58.5899	51.6695	50.8562	57.7789	55.0852	53.3826	55.3882	51.7225	54.402	52.8854	50.9686	53.3734	54.3735	56.0955	52.6493	52.5813	53.7461		52.2819	52.9092	54.0001	54.9211	54.5734	53.4978	52.752	54.6141	52.9922	1	0.993499	-0.00577428	AT1G08370	-	0.958097	0.0123973	AT1G08370	-
AT1G08380	PSAO	photosystem I subunit O	423	7.38668	6.56995	8.82721	10.2155	11.9251	15.2871	9.94733	11.4448	7.96614	10.2278	10.9058	8.78824	8.87619	10.4763	9.51591	9.94082	9.6797	9.93243	13.058	11.4706	10.9116	11.7694	14.1421	13.4291	12.7397	14.2152	13.2846		7.59461	12.4759	9.78609	9.97395	9.6228	9.85098	11.8134	13.1135	13.4132	1	0.977971	-0.0550093	AT1G08380	-	0.989528	0.0124313	AT1G08380	-
AT1G08390		unknown protein; Has 62 Blast hits to 62 proteins in 27 species: Archae - 0; Bacteria - 0; Metazoa - 34; Fungi - 0; Plants - 28; Viruses - 0; Other Eukaryotes - 0 (source: NCBI BLink).	414	6.1894	5.02526	5.38635	5.66172	6.13943	5.48427	8.01883	3.96783	8.76733	6.54634	7.42201	5.18197	5.52577	4.74048	5.79876	7.44038	2.2135	5.32872	3.01643	4.77841	6.48943	4.38542	4.2365	4.18048	6.21696	4.482	5.35365		5.53367	5.76181	6.918	6.38344	5.355	4.9942	4.76142	4.26747	5.35087	1	0.943671	0.207131	AT1G08390	-	0.693692	0.344926	AT1G08390	-
AT1G08400		RINT-1 / TIP-1 family	2415	4.4817	4.61771	5.24132	5.19672	5.71424	5.47301	5.42737	5.31408	4.86048	5.16595	4.91725	5.55489	5.13957	5.45622	6.44302	5.92371	4.74108	5.69841	5.13814	6.18176	5.28857	4.9001	5.66973	4.94526	4.75223	5.07748	5.26681		4.78024	5.46132	5.20064	5.2127	5.6796	5.4544	5.53616	5.1717	5.03217	1	0.962648	0.047099	AT1G08400	-	0.909608	-0.0398779	AT1G08400	-
AT1G08410		P-loop containing nucleoside triphosphate hydrolases superfamily protein	1770	23.8158	20.2215	23.1565	22.6458	20.5674	19.1327	20.0918	19.434	23.0948	22.1838	23.2152	22.595	19.0347	21.7013	21.0568	22.1851	22.24	20.127	21.7257	21.5101	20.6184	19.8977	18.1972	19.8479	19.8475	19.5531	18.0261		22.3979	20.782	20.8735	22.6647	20.5976	21.5174	21.2847	19.3143	19.1422	1	0.858035	-0.0527612	AT1G08410	-	0.713028	0.0490947	AT1G08410	-
AT1G08420	BSL2	BRI1 suppressor 1 (BSU1)-like 2	3057	27.0156	26.9721	27.729	26.5448	25.4245	25.8465	25.3386	25.3961	25.4029	24.9024	28.2652	24.7096	26.7497	28.2042	26.395	26.0737	25.5891	26.5706	26.2703	26.8266	25.807	26.6617	26.8625	26.6533	25.5134	26.3173	26.1674		27.2389	25.9386	25.3792	25.9591	27.1163	26.0778	26.3013	26.7258	25.9994	1	0.973942	0.0196765	AT1G08420	-	0.920405	-0.0192137	AT1G08420	-
AT1G08430	ALMT1, ATALMT1	aluminum-activated malate transporter 1	1482	4.51309	7.09134	3.98899	12.2353	9.92648	11.7902	7.82431	11.4913	8.26999	6.80099	8.56437	8.33179	7.25736	9.33326	5.50804	8.2036	8.91651	6.52018	16.6889	17.0197	14.9536	7.16189	5.38034	5.68368	14.1758	17.0784	10.6422		5.19781	11.3173	9.1952	7.89905	7.36622	7.8801	16.2207	6.0753	13.9655	1	0.962234	-0.0808377	AT1G08430	-	0.986848	0.0146465	AT1G08430	-
AT1G08440		Aluminium activated malate transporter family protein	1506	0.053535	0	0	0.043123	0.037125	0.109655	0	0	0	0.032797	0	0.037044	0	0.072392	0	0.036381	0.094294	0	0.08036	0.029952	0	0.079426	0.055032	0	0	0.049482	0.069647		0.017845	0.063301	0	0.0232803	0.0241307	0.0435583	0.0367707	0.0448193	0.0397097	0	NA	NA	AT1G08440	-	NA	NA	AT1G08440	-
AT1G08450	CRT3, PSL1, EBS2, AtCRT3	calreticulin 3	1275	34.9171	37.252	36.9496	39.7816	41.1126	40.1933	40.7192	38.9888	38.7358	34.3443	38.4093	40.7558	35.1716	41.9349	43.4619	41.9456	36.1306	38.5194	37.4913	40.4367	37.907	38.0388	41.1588	42.702	41.2458	40.6512	37.7612		36.3729	40.3625	39.4813	37.8365	40.1895	38.8652	38.6117	40.6332	39.8861	1	0.985539	0.0166965	AT1G08450	-	0.911063	-0.0255284	AT1G08450	-
AT1G08460	HDA08, HDA8, ATHDA8	histone deacetylase 8	1134	15.6195	15.9642	15.0712	15.9353	19.273	18.2277	16.2762	20.0165	18.2729	18.0542	20.3732	17.5978	18.5788	18.579	18.0073	18.4748	18.2924	18.2721	18.4294	19.791	17.4052	19.2396	22.5567	22.0178	19.9861	20.1595	18.6623		15.5516	17.812	18.1885	18.6751	18.3884	18.3464	18.5419	21.2714	19.6026	1	0.975703	-0.0235591	AT1G08460	-	0.989632	0.00420388	AT1G08460	-
AT1G08465	YAB2	Plant-specific transcription factor YABBY family protein	555	0	0	0	0	0	0	0	0	0	0	0	0	0	0	0	0.133731	0	0	0	0	0	0	0	0	0.137522	0	0		0	0	0	0	0	0.044577	0	0	0.0458407	0	NA	NA	AT1G08465	-	NA	NA	AT1G08465	-
AT1G08470	SSL3	strictosidine synthase-like 3	1173	16.9304	18.2928	18.0451	19.9545	20.0968	17.3481	18.1206	17.2599	16.3293	17.4791	15.2119	20.3872	14.2779	17.3194	17.2387	18.1442	17.5643	18.1157	18.4516	16.1534	18.1355	16.7957	17.6274	17.895	17.2594	17.9397	17.9554		17.7561	19.1331	17.2366	17.6927	16.2787	17.9414	17.5802	17.4394	17.7182	1	0.788043	-0.109311	AT1G08470	-	0.960162	-0.0183999	AT1G08470	-
AT1G08480		unknown protein; FUNCTIONS IN: molecular_function unknown; INVOLVED IN: biological_process unknown; LOCATED IN: mitochondrion, plasma membrane, plastid, vacuole; EXPRESSED IN: 27 plant structures; EXPRESSED DURING: 15 growth stages; Has 39 Blast hits to 39 proteins in 13 species: Archae - 0; Bacteria - 0; Metazoa - 0; Fungi - 0; Plants - 39; Viruses - 0; Other Eukaryotes - 0 (source: NCBI BLink).	429	171.881	185.375	169.374	194.636	183.583	184.757	188.862	182.223	166.39	180.662	174.663	186.713	185.665	190.198	162.935	173.852	155.337	185.169	184.873	180.11	185.433	182.818	185.556	188.806	179.08	193.218	180.791		175.543	187.659	179.158	180.679	179.599	171.453	183.472	185.727	184.363	1	0.962648	0.032517	AT1G08480	-	0.712167	0.0642004	AT1G08480	-
AT1G08490	ATSUFS, SUFS, ATCPNIFS, ATNFS2, CPNIFS	chloroplastic NIFS-like cysteine desulfurase	1392	13.8448	14.018	14.9036	14.8297	14.1684	14.9093	15.0967	15.3496	16.3129	13.5929	14.8682	15.9021	14.2891	15.745	13.8911	15.4731	13.463	16.1176	15.9866	15.8693	14.5113	15.7148	15.45	15.564	15.6242	14.3919	14.5849		14.2555	14.6358	15.5864	14.7877	14.6417	15.0179	15.4557	15.5763	14.867	1	0.981671	-0.0212753	AT1G08490	-	0.986248	-0.0067034	AT1G08490	-
AT1G08500	ENODL18, AtENODL18	early nodulin-like protein 18	687	57.0554	61.9557	72.2938	72.6454	67.6294	67.9093	70.4274	59.8369	58.9631	63.3851	56.3979	73.8346	59.7266	67.4417	65.9941	64.021	59.8916	68.4278	60.5447	53.4422	57.3449	67.0432	62.981	66.8729	77.1986	76.6947	66.0593		63.7683	69.3947	63.0758	64.5392	64.3875	64.1135	57.1106	65.6324	73.3175	1	0.988492	0.0162175	AT1G08500	-	0.896682	0.0354744	AT1G08500	-
AT1G08510	FATB	fatty acyl-ACP thioesterases B	1239	82.9638	84.0196	89.2888	74.4478	75.3652	76.007	69.3122	67.496	69.8068	70.1853	73.8736	72.2912	65.1287	71.569	74.9897	75.2824	72.2021	66.0795	71.0864	70.0656	72.3292	68.7269	63.9881	72.732	74.1063	75.0161	69.7059		85.4241	75.2733	68.8717	72.1167	70.5625	71.188	71.1604	68.4823	72.9428	1	0.937577	-0.027586	AT1G08510	-	0.952827	0.0103534	AT1G08510	-
AT1G08520	ALB1, ALB-1V, V157, PDE166, CHLD	ALBINA 1	2283	10.7174	10.6833	10.5956	8.94435	10.9368	9.64463	9.92521	11.4018	10.2526	9.49249	10.3026	10.6332	9.16304	9.93875	10.4455	9.77444	9.07541	10.1048	10.1065	10.7456	9.07067	10.5725	11.8661	11.1057	11.1987	12.1321	10.8922		10.6654	9.84193	10.5265	10.1428	9.8491	9.65155	9.97426	11.1814	11.4077	1	0.994927	0.00384338	AT1G08520	-	0.851205	0.0353823	AT1G08520	-
AT1G08530		unknown protein; FUNCTIONS IN: molecular_function unknown; INVOLVED IN: biological_process unknown; LOCATED IN: chloroplast; BEST Arabidopsis thaliana protein match is: unknown protein (TAIR:AT5G09995.2); Has 140 Blast hits to 140 proteins in 53 species: Archae - 0; Bacteria - 63; Metazoa - 0; Fungi - 0; Plants - 76; Viruses - 0; Other Eukaryotes - 1 (source: NCBI BLink).	774	13.2271	14.9133	13.6963	15.1961	13.8195	15.5556	14.5303	16.1019	14.094	14.457	12.9647	13.9509	14.8295	14.5991	14.6649	16.7314	15.0346	13.8728	16.0099	12.4437	14.5638	17.476	12.9673	16.0912	12.858	12.7885	14.2862		13.9456	14.8571	14.9087	13.7909	14.6978	15.2129	14.3391	15.5115	13.3109	1	0.977023	-0.0369281	AT1G08530	-	0.781798	-0.0816208	AT1G08530	-
AT1G08540	SIGB, SIG1, SIG2, SIGA, ATSIG1, ABC1, ATSIG2	RNApolymerase sigma subunit 2	1719	6.21649	5.37239	5.54168	4.86184	6.38166	6.29686	5.75697	5.27245	4.9498	5.76933	6.20695	5.38187	5.64279	5.62534	5.71519	5.42786	4.9657	5.73281	5.41326	5.91299	6.77312	5.20984	5.89032	6.50094	5.33507	5.7905	5.19929		5.71019	5.84679	5.32641	5.78605	5.66111	5.37546	6.03312	5.86703	5.44162	1	0.957593	0.0435464	AT1G08540	-	0.71083	0.0803283	AT1G08540	-
AT1G08550	NPQ1, AVDE1	non-photochemical quenching 1	1389	2.94209	2.93417	2.56668	2.38061	2.8828	2.97648	2.74355	2.98883	2.95468	2.92407	2.32084	2.62668	2.81883	2.86461	2.92129	2.05199	2.28627	2.78279	4.37029	3.39199	3.59956	3.75225	4.4859	3.67398	3.06539	2.8466	3.08664		2.81431	2.74663	2.89569	2.62386	2.86824	2.37368	3.78728	3.97071	2.99954	1	0.746694	0.193323	AT1G08550	-	0.780434	0.112233	AT1G08550	-
AT1G08560	SYP111, KN, ATSYP111	syntaxin of plants 111	933	49.0441	47.9523	49.3228	47.5464	50.5724	46.9097	46.7603	46.7392	50.3192	45.2712	46.3907	45.8867	48.0695	48.9303	48.6581	43.2994	48.5824	44.0998	43.2749	43.9697	47.1271	46.0989	47.036	47.8909	44.5734	39.9407	44.6142		48.7731	48.3428	47.9396	45.8495	48.5526	45.3272	44.7906	47.0086	43.0428	1	0.818592	0.0578087	AT1G08560	-	0.923683	0.0179563	AT1G08560	-
AT1G08570	ACHT4	atypical CYS HIS rich thioredoxin 4	772.184	33.5844	36.5092	34.9893	36.5679	38.2569	35.1085	40.4946	44.6648	45.663	38.2284	44.1075	38.3044	37.8598	41.0004	36.7723	38.1139	33.1853	40.9992	38.8888	48.5578	41.1326	36.3482	44.6381	36.549	37.4474	41.9182	37.0287		35.0276	36.6444	43.6075	40.2134	38.5442	37.4328	42.8597	39.1784	38.7981	1	0.994791	0.00511016	AT1G08570	-	0.760394	0.0654971	AT1G08570	-
AT1G08580		unknown protein; Has 39 Blast hits to 39 proteins in 15 species: Archae - 0; Bacteria - 0; Metazoa - 0; Fungi - 0; Plants - 35; Viruses - 0; Other Eukaryotes - 4 (source: NCBI BLink).	372	137.677	147.788	150.432	150.286	151.844	142.169	150.724	132.815	145.443	144.34	130.332	165.879	139.8	129.501	158.328	137.359	145.952	157.388	147.387	147.443	137.645	130.672	132.708	138.254	139.076	125.884	129.356		145.299	148.1	142.994	146.85	142.543	146.9	144.158	133.878	131.439	1	0.951712	-0.0491241	AT1G08580	-	0.980734	0.0102087	AT1G08580	-
AT1G08590		Leucine-rich receptor-like protein kinase family protein	3090	21.3073	21.0717	23.3951	26.5643	23.9539	26.654	27.4608	25.0626	23.8414	25.3673	27.9273	27.5697	25.8506	28.5025	26.8143	27.7575	26.3234	27.242	26.6045	25.7747	25.3255	27.0478	26.9527	28.8295	29.4828	28.5478	28.8112		21.9247	25.7241	25.4549	26.9548	27.0558	27.1076	25.9016	27.61	28.9473	1	0.994418	-0.00366619	AT1G08590	-	0.984277	-0.00437943	AT1G08590	-
AT1G08600	ATRX, CHR20	P-loop containing nucleoside triphosphate hydrolases superfamily protein	4440	15.8092	16.2965	16.4206	17.0866	17.0412	15.7781	17.0638	16.1775	15.9668	15.4399	17.044	17.4605	15.8	18.0204	17.371	17.1395	16.3116	16.1977	16.6796	18.3242	15.8136	15.6227	15.945	17.1818	17.5097	16.1072	15.6681		16.1754	16.6353	16.4027	16.6481	17.0638	16.5496	16.9391	16.2498	16.4283	1	0.940875	0.0309518	AT1G08600	-	0.986671	0.00446929	AT1G08600	-
AT1G08610		Pentatricopeptide repeat (PPR) superfamily protein	1680	4.61633	3.91306	3.68096	4.31398	5.26814	3.66662	4.31816	4.06773	4.07624	4.47007	3.79026	4.62784	3.87355	3.78852	4.14126	4.11493	4.30112	3.41365	4.04884	3.87271	3.56364	4.25269	3.76072	3.72489	4.23055	3.98928	3.7109		4.07012	4.41625	4.15404	4.29606	3.93444	3.94323	3.8284	3.91277	3.97691	1	0.99589	0.00440768	AT1G08610	-	0.711655	0.101121	AT1G08610	-
AT1G08620	PKDM7D	Transcription factor jumonji (jmj) family protein / zinc finger (C5HC2 type) family protein	3630	14.8825	15.8181	15.9385	16.691	16.3251	16.5913	16.6423	16.6447	15.6515	14.909	17.0994	15.8183	16.4971	17.2642	17.407	16.5083	14.9097	15.8692	14.845	15.9843	14.9807	17.1795	16.9587	17.5486	15.9732	16.946	16.4571		15.5464	16.5358	16.3128	15.9422	17.0561	15.7624	15.27	17.2289	16.4588	1	0.586968	0.0780242	AT1G08620	-	0.977088	0.00649193	AT1G08620	-
AT1G08630	THA1	threonine aldolase 1	1056	0	0.146221	0	0.173299	0.042636	0.129008	0	0.070284	0.032145	0.074937	0.159178	0.043182	0	0.042777	0.097446	0.085411	0.098763	0.036515	0.182377	0	0.026402	0.131583	0.082037	0.084808	0.133264	0.172533	0.026563		0.0487403	0.114981	0.034143	0.0924323	0.046741	0.073563	0.069593	0.099476	0.110787	0	NA	NA	AT1G08630	-	NA	NA	AT1G08630	-
AT1G08640	CJD1	Chloroplast J-like domain 1	885	20.5206	19.0887	22.2834	23.9366	22.5749	19.6113	20.9382	21.4194	19.1565	19.2712	19.5533	25.4767	22.1021	22.1244	26.4541	23.0955	19.7443	23.3429	21.088	22.2411	19.1359	20.0466	22.0167	20.1437	21.5301	21.6009	20.6482		20.6309	22.0409	20.5047	21.4337	23.5602	22.0609	20.8217	20.7357	21.2597	1	0.946888	0.0584026	AT1G08640	-	0.921225	-0.036288	AT1G08640	-
AT1G08650	PPCK1, ATPPCK1	phosphoenolpyruvate carboxylase kinase 1	854.383	56.1367	56.2085	60.7217	58.8936	63.3303	61.4186	70.8608	58.7421	69.0061	50.449	57.7057	56.7114	65.5569	61.6817	66.394	67.31	65.8007	66.4192	40.25	39.5933	40.3397	49.7485	56.4557	47.483	57.2486	62.4484	56.0012		57.689	61.2142	66.203	54.9554	64.5442	66.51	40.061	51.2291	58.5661	1	0.808338	-0.0590658	AT1G08650	-	0.00114332	-0.198855	AT1G08650	-
AT1G08660	MGP2	MALE GAMETOPHYTE DEFECTIVE 2	1421.91	30.9014	29.8942	30.0436	33.1771	32.9268	32.911	35.0007	31.8521	33.0427	33.5816	31.9648	32.2376	33.041	34.7159	32.9073	28.7652	32.8743	30.6201	29.1897	30.234	31.7008	33.8604	36.0431	32.6161	32.0164	33.3394	31.1482		30.2797	33.005	33.2985	32.5947	33.5547	30.7532	30.3748	34.1732	32.168	1	0.546682	0.0931713	AT1G08660	-	0.51124	0.0734814	AT1G08660	-
AT1G08670		ENTH/VHS family protein	696	23.6116	26.6643	28.5771	27.55	27.5872	27.9503	25.4024	22.475	22.9887	19.4916	18.3485	25.3687	30.9109	23.3589	26.3804	24.9532	22.7835	22.5605	18.2749	20.8851	20.8669	25.8028	24.6654	25.9363	23.8475	28.5777	26.0317		26.2843	27.6958	23.622	21.0696	26.8834	23.4324	20.009	25.4682	26.1523	1	0.802378	0.142155	AT1G08670	-	0.797178	-0.0880182	AT1G08670	-
AT1G08680	ZIGA4, AGD14	ARF GAP-like zinc finger-containing protein ZIGA4	1946.91	21.6645	21.4938	21.8663	22.7012	23.1769	20.4794	21.7361	24.0367	21.3062	19.3017	20.584	23.1855	22.6977	21.9595	22.8874	21.8276	22.0222	22.2764	20.0728	21.0179	19.832	21.2421	23.3785	21.7999	23.0135	22.7102	22.5829		21.6749	22.1192	22.3597	21.0237	22.5149	22.0421	20.3076	22.1402	22.7689	1	0.989958	0.0084846	AT1G08680	-	0.622949	-0.0578015	AT1G08680	-
AT1G08695	SCRL3	SCR-like 3	267	0	0	0	0	0	0	0	0	0	0	0	0	0	0	0	0	0	0	0	0	0	0	0	0	0	0	0		0	0	0	0	0	0	0	0	0	0	NA	NA	AT1G08695	-	NA	NA	AT1G08695	-
AT1G08700	PS1	Presenilin-1	1362	24.2771	24.9583	24.7128	26.4213	28.3872	27.8924	27.6871	27.7414	27.0033	27.4754	28.2853	30.3291	25.9739	27.8756	31.7726	25.9439	30.2455	28.1336	28.0223	29.1917	28.5649	28.0797	27.8801	29.6143	27.1913	26.624	25.6816		24.6494	27.567	27.4773	28.6966	28.5407	28.1077	28.593	28.5247	26.499	1	0.994791	0.00421663	AT1G08700	-	0.915759	0.0246524	AT1G08700	-
AT1G08710		F-box family protein	833.116	8.73609	12.5917	11.3278	10.8995	13.3918	10.7947	11.7958	11.8519	13.239	10.0496	9.5595	12.6164	11.9162	10.229	10.229	13.333	11.3519	11.2941	11.1966	11.8299	12.0642	11.7645	13.2852	11.149	13.0606	11.4297	10.6677		10.8852	11.6953	12.2956	10.7418	10.7914	11.993	11.6969	12.0662	11.7193	1	0.792995	-0.118304	AT1G08710	-	0.576736	-0.119327	AT1G08710	-
AT1G08720	EDR1, ATEDR1	Protein kinase superfamily protein	2802	9.75206	8.71769	10.0056	8.2188	8.78348	8.65916	9.92755	10.5561	9.88772	9.46021	9.34358	9.78352	8.83487	9.48096	8.77813	10.2172	8.27674	10.2251	9.19843	9.61921	9.56331	10.057	11.1269	9.80235	9.92178	9.40148	9.52394		9.49178	8.55381	10.1238	9.5291	9.03132	9.57301	9.46032	10.3288	9.61573	1	0.883379	-0.0603616	AT1G08720	-	0.986848	-0.005835	AT1G08720	-
AT1G08730	XIC, ATXIC	Myosin family protein with Dil domain	4617	0.842749	0.824794	0.673198	1.01527	1.00267	1.14824	1.10888	0.860116	0.658009	1.04546	0.860401	0.903289	0.852596	0.965896	1.10102	1.10533	1.24377	0.83377	0.788279	1.09202	1.04029	1.01123	0.912438	0.945204	1.24764	1.10856	1.21564		0.780247	1.05539	0.875668	0.936383	0.973171	1.06096	0.97353	0.956291	1.19061	1	0.956519	-0.070478	AT1G08730	-	0.757485	-0.11204	AT1G08730	-
AT1G08750		Peptidase C13 family	1167	18.2913	20.5785	17.0976	18.7234	17.934	17.938	18.1081	15.8753	19.6543	19.5888	18.4253	17.7139	17.4703	17.9374	18.907	18.2785	16.4947	19.6657	18.5171	19.0806	16.505	18.7755	18.8938	18.1076	18.0513	19.0518	20.0079		18.6558	18.1985	17.8792	18.576	18.1049	18.1463	18.0342	18.5923	19.037	1	0.989871	0.0131395	AT1G08750	-	0.838268	0.0452986	AT1G08750	-
AT1G08760		Plant protein of unknown function (DUF936)	2247	17.1548	17.7656	17.7432	18.8623	19.4923	19.7095	19.3152	17.5657	17.7888	18.9071	19.0276	17.2213	18.7071	19.5488	19.8286	18.3338	18.618	18.8578	17.3493	19.0066	17.0505	16.4245	18.8865	19.5913	18.0663	19.5472	19.2746		17.5545	19.3547	18.2232	18.3853	19.3615	18.6032	17.8021	18.3008	18.9627	1	0.949242	0.0287849	AT1G08760	-	0.9169	-0.0192726	AT1G08760	-
AT1G08770	PRA1.E	prenylated RAB acceptor 1.E	630	26.5621	26.0456	27.4505	26.287	30.1357	25.8545	23.629	24.9824	26.3288	23.81	28.4579	26.145	29.8884	29.7241	28.1023	30.5733	29.6821	28.6161	27.8942	30.2472	23.6647	27.0804	29.5526	29.068	27.4951	36.486	25.7745		26.6861	27.4257	24.9801	26.1376	29.2383	29.6238	27.2687	28.567	29.9185	1	0.956525	-0.0435237	AT1G08770	-	0.470575	-0.122244	AT1G08770	-
AT1G08780	AIP3, PFD4	ABI3-interacting protein 3	390	84.6748	91.2098	90.6427	90.7416	88.3837	88.0564	94.591	89.4813	93.2331	93.8554	74.1286	84.6452	91.1972	83.1936	94.4373	69.7787	89.273	70.1686	82.5491	80.149	91.6185	91.0024	88.7798	86.2882	78.5267	76.5996	83.2394		88.8424	89.0606	92.4351	84.2097	89.6094	76.4068	84.7722	88.6901	79.4552	1	0.829715	0.144541	AT1G08780	-	0.766721	0.106724	AT1G08780	-
AT1G08790		Protein of unknown function (DUF1685)	573	0	0	0	0	0	0	0	0	0	0	0	0	0	0	0	0	0	0	0	0	0.065129	0	0	0	0.110707	0	0.066239		0	0	0	0	0	0	0.0217097	0	0.058982	0	NA	NA	AT1G08790	-	NA	NA	AT1G08790	-
AT1G08800		Protein of unknown function, DUF593	3342	25.7784	29.6452	31.2019	26.3444	24.8704	25.3967	25.0285	23.7511	21.5513	22.0876	25.3186	22.5647	23.564	25.0188	26.1473	25.9878	22.7259	25.7991	24.4816	25.2318	21.8562	26.0709	24.1589	25.961	25.9808	25.9636	25.2873		28.8752	25.5372	23.4436	23.3236	24.91	24.8376	23.8565	25.3969	25.7439	1	0.977571	0.01947	AT1G08800	-	0.703147	-0.0555697	AT1G08800	-
AT1G08810	MYB60, AtMYB60	myb domain protein 60	843	0.640229	1.09729	1.14471	0.281034	0.471555	0.58458	0.409792	0.574075	0.403782	0.644647	0.135609	0.335521	0.234279	0.723957	0.484746	0.328049	0.249339	0.294324	0.569885	0.673562	0.391788	0.687567	0.416191	0.745726	0.417522	0.438928	0.863368		0.960743	0.445723	0.46255	0.371926	0.480994	0.290571	0.545078	0.616495	0.573273	1	0.941023	0.374414	AT1G08810	-	0.975073	0.0888335	AT1G08810	-
AT1G08820	VAP27-2	vamp/synaptobrevin-associated protein 27-2	1161	55.7093	55.4796	54.8543	52.4749	50.7264	48.2113	54.5507	57.2509	55.8739	45.5192	51.1141	50.8813	45.7518	52.7662	50.8266	55.7565	57.614	53.6665	49.7262	52.3281	52.5539	51.3856	51.1685	57.7214	51.7637	53.2527	54.8391		55.3477	50.4709	55.8918	49.1715	49.7815	55.679	51.5361	53.4252	53.2852	1	0.2398	-0.113211	AT1G08820	-	0.142181	-0.113733	AT1G08820	-
AT1G08830	CSD1	copper/zinc superoxide dismutase 1	459	525.258	521.128	511.546	466.439	458.287	463.45	477.556	461.652	508.754	536.5	447.566	453.73	474.939	470.653	455.819	491.573	487.839	532.04	529.511	482.334	535.04	598.126	533.955	517.346	518.71	528.382	526.719		519.311	462.725	482.654	479.265	467.137	503.817	515.628	549.809	524.604	1	0.830267	-0.0906707	AT1G08830	-	0.880575	-0.0407749	AT1G08830	-
AT1G08840	emb2411	DNA replication helicase, putative	3948	4.37275	4.14429	4.12227	3.9246	4.00477	3.30615	3.86872	4.13251	3.77821	4.42267	4.45071	4.34866	3.51225	3.92132	4.12101	4.49465	3.78054	3.76689	3.70145	3.74543	4.17703	3.71166	3.44262	3.60503	3.47646	3.44623	3.52648		4.2131	3.74517	3.92648	4.40735	3.85153	4.01403	3.87464	3.58644	3.48306	1	0.960022	-0.0362715	AT1G08840	-	0.517715	0.0985039	AT1G08840	-
AT1G08845		Ribosomal L18p/L5e family protein	626.856	10.421	9.26664	10.8885	11.734	8.91064	7.43936	9.71467	8.1862	10.4346	10.0513	9.21968	10.4801	10.9323	8.60885	8.98911	11.8212	8.74283	11.7822	7.94171	10.5116	10.5023	8.84549	9.09358	9.01145	10.0306	9.7466	8.35041		10.192	9.36133	9.44516	9.91703	9.51009	10.7821	9.65187	8.98351	9.37587	1	0.815638	-0.13849	AT1G08845	-	0.856961	-0.0664321	AT1G08845	-
AT1G08860	BON3	Calcium-dependent phospholipid-binding Copine family protein	1755	0.021673	0.105793	0.05298	0.070459	0.061642	0.090096	0.047279	0.026762	0.023285	0	0.038837	0.06162	0.053627	0.206368	0.153433	0.059305	0.079369	0.050531	0.162236	0	0.019017	0.032658	0.029737	0.061486	0	0.020609	0.03834		0.0601487	0.0740657	0.032442	0.0334857	0.137809	0.0630683	0.0604177	0.0412937	0.0196497	0	NA	NA	AT1G08860	-	NA	NA	AT1G08860	-
AT1G08880	HTA5, H2AXA, G-H2AX, GAMMA-H2AX	Histone superfamily protein	429	150.374	150.472	137.551	132.697	137.128	142.061	143.44	133.706	144.181	141.312	137.558	147.343	136.219	141.352	116.903	148.743	132.824	138.039	137.064	138.53	153.103	134.129	136.144	138.725	137.23	146.577	129.188		146.132	137.295	140.442	142.071	131.491	139.869	142.899	136.333	137.665	1	0.829715	-0.0908949	AT1G08880	-	0.938016	0.0253711	AT1G08880	-
AT1G08890		Major facilitator superfamily protein	1395	16.6754	18.0915	17.1927	19.0256	20.2491	20.9813	22.3797	18.5598	18.7283	18.8074	21.8626	24.7084	20.7956	24.8171	21.1901	23.8596	23.2861	23.1579	28.8553	27.3308	27.0237	21.9766	24.0002	22.5015	26.1393	27.6991	28.0032		17.3199	20.0853	19.8893	21.7928	22.2676	23.4345	27.7366	22.8261	27.2805	1	0.948085	-0.0485493	AT1G08890	-	0.804642	-0.0605627	AT1G08890	-
AT1G08900		Major facilitator superfamily protein	1389	1.06163	1.07668	1.23985	1.62896	1.30934	1.45753	1.5762	1.65597	1.78753	1.42543	2.11523	1.62109	1.1431	1.14969	1.82212	1.61881	1.59517	2.39031	1.55732	1.22977	1.39183	1.46776	1.74277	1.29293	1.91505	1.57519	1.26925		1.12605	1.46528	1.67323	1.72058	1.37164	1.8681	1.39297	1.50115	1.5865	1	0.692384	-0.306366	AT1G08900	-	0.942242	-0.0611018	AT1G08900	-
AT1G08910		zinc ion binding;zinc ion binding	2490	8.13747	6.92716	6.3358	7.06959	8.91148	7.21592	7.1321	8.00935	8.28934	8.15972	7.95854	8.52917	8.61777	8.83069	7.75769	7.92012	9.6371	7.45795	12.264	11.8534	11.9115	8.17954	9.40887	9.06586	8.56663	8.01762	8.91482		7.13348	7.73233	7.81026	8.21581	8.40205	8.33839	12.0096	8.88476	8.49969	1	0.998092	-0.00184296	AT1G08910	-	0.952105	-0.0214107	AT1G08910	-
AT1G08920	ESL1	ERD (early response to dehydration) six-like 1	1413	14.9566	14.6572	16.7336	15.1848	17.3903	18.4793	18.4343	19.0834	20.5745	16.4815	16.521	17.0526	17.0392	18.3084	18.4631	19.7895	16.5723	21.4326	20.6235	18.4285	19.5524	22.7528	20.9638	22.0977	21.5057	22.4244	23.9553		15.4491	17.0181	19.3641	16.685	17.9369	19.2648	19.5348	21.9381	22.6285	1	0.910623	-0.0645937	AT1G08920	-	0.404409	-0.127508	AT1G08920	-
AT1G08930	ERD6	Major facilitator superfamily protein	1491	117.117	123.916	135.525	113.219	119.566	108.883	113.264	109.814	107.674	104.701	116.141	116.685	110.226	117.458	121.204	120.873	111.428	129.782	126.85	132.026	116.365	116.164	122.933	120.775	114.128	109.614	109.404		125.519	113.889	110.251	112.509	116.296	120.694	125.08	119.957	111.049	1	0.919982	-0.0436022	AT1G08930	-	0.64871	-0.0624751	AT1G08930	-
AT1G08940		Phosphoglycerate mutase family protein	846	20.8264	19.5765	20.4676	17.8418	19.4335	21.0756	20.1206	19.2836	18.5404	18.7875	18.0914	17.4364	18.9707	21.0815	18.5273	20.3625	20.6247	19.8777	21.0042	19.8589	19.3715	19.8892	20.0398	21.6911	21.4431	18.1842	21.0753		20.2902	19.4503	19.3149	18.1051	19.5265	20.2883	20.0782	20.54	20.2342	1	0.879667	-0.0661157	AT1G08940	-	0.385828	-0.117869	AT1G08940	-
AT1G08960	CAX11, ATCAX11	cation exchanger 11	1641	11.86	11.2171	10.783	12.2954	13.7502	12.2132	12.7529	11.9556	11.9026	11.1612	14.0714	12.7515	12.7806	12.05	14.3655	13.18	12.8246	12.7187	12.2538	14.0191	11.6527	12.4639	12.5962	13.4212	13.2707	12.7719	11.8694		11.2867	12.7529	12.2037	12.6614	13.0654	12.9078	12.6419	12.8271	12.6373	1	0.993475	0.00948233	AT1G08960	-	0.969418	-0.0120506	AT1G08960	-
AT1G08970	HAP5C, NF-YC9	nuclear factor Y, subunit C9	696	35.7374	35.3046	34.0353	34.9896	35.3751	37.5496	30.4512	32.9917	34.2743	35.2103	31.8744	34.1269	31.1179	34.253	30.236	35.2787	32.4359	36.1241	35.6634	37.2749	34.1355	34.0802	37.1281	33.0387	35.5156	34.6055	33.0103		35.0258	35.9714	32.5724	33.7372	31.869	34.6129	35.6913	34.749	34.3771	1	0.546682	-0.118602	AT1G08970	-	0.860414	-0.037018	AT1G08970	-
AT1G08980	ATAMI1, AMI1, ATTOC64-I, TOC64-I	amidase 1	1278	2.33948	2.11783	1.70888	2.01519	2.26594	1.71184	1.62945	2.78934	1.7137	1.53138	2.47081	2.14292	1.38598	1.67571	1.35692	2.36729	2.52772	1.9799	2.26176	1.85268	1.81004	2.05064	2.34487	2.01344	2.52851	2.0889	1.82373		2.0554	1.99766	2.04416	2.04837	1.47287	2.29164	1.97483	2.13632	2.14705	1	0.165313	-0.445111	AT1G08980	-	0.829095	-0.113943	AT1G08980	-
AT1G08985		AP2/B3-like transcriptional factor family protein	306	0	0	0	0	0	0	0	0	0	0	0	0	0	0	0	0	0	0	0	0	0	0	0	0.211123	0	0	0		0	0	0	0	0	0	0	0.0703743	0	0	NA	NA	AT1G08985	-	NA	NA	AT1G08985	-
AT1G08990	PGSIP5	plant glycogenin-like starch initiation protein 5	1701	22.2536	25.5316	26.0404	21.2569	23.963	23.6268	25.7361	26.1459	21.9067	24.8854	26.8593	27.892	24.5157	27.3487	28.597	27.9673	27.863	27.1979	25.2516	25.758	24.565	22.9709	21.3606	23.484	26.3217	28.5406	25.6508		24.6085	22.9489	24.5962	26.5456	26.8205	27.6761	25.1915	22.6052	26.8377	1	0.909128	-0.0410763	AT1G08990	-	0.784338	-0.0383797	AT1G08990	-
AT1G09000	ANP1, MAPKKK1, NP1	NPK1-related protein kinase 1	2001	7.81086	8.41646	7.96497	8.68794	9.20492	7.23386	8.19666	8.27759	7.71482	8.75669	8.16446	10.1847	8.96611	9.24908	9.4853	7.20278	8.15455	7.88587	8.41569	8.73368	8.57343	7.46823	7.963	7.19523	8.33419	8.45876	7.96659		8.0641	8.37557	8.06302	9.03528	9.2335	7.74773	8.57427	7.54215	8.25318	1	0.229892	0.171489	AT1G09000	-	0.228903	0.149589	AT1G09000	-
AT1G09010		glycoside hydrolase family 2 protein	2835	20.0655	20.4096	19.8335	19.5275	20.2233	20.0886	20.8007	21.1418	21.2575	20.2726	22.2464	20.2816	20.4884	20.2227	20.401	20.4542	19.1425	19.7552	22.453	22.8253	21.5493	21.6477	23.3582	22.2919	22.5041	21.8004	20.6548		20.1029	19.9465	21.0667	20.9335	20.3707	19.784	22.2759	22.4326	21.6531	1	0.9443	0.0284391	AT1G09010	-	0.617566	0.0556653	AT1G09010	-
AT1G09020	SNF4, ATSNF4	homolog of yeast sucrose nonfermenting 4	1464	36.1689	33.7143	35.7992	36.2398	37.0095	33.8468	36.356	34.5326	31.4741	35.4076	39.3521	35.6464	36.825	36.381	34.8959	35.1964	31.5011	34.0235	35.1929	40.1715	35.2164	36.7117	37.8951	34.0502	35.446	36.3965	36.0815		35.2275	35.6987	34.1209	36.802	36.034	33.5737	36.8603	36.219	35.9747	1	0.838975	0.0544301	AT1G09020	-	0.330174	0.0912476	AT1G09020	-
AT1G09026		unknown protein; LOCATED IN: endomembrane system; Has 30201 Blast hits to 17322 proteins in 780 species: Archae - 12; Bacteria - 1396; Metazoa - 17338; Fungi - 3422; Plants - 5037; Viruses - 0; Other Eukaryotes - 2996 (source: NCBI BLink).	156	0	0	0	0	0	0	0	0	0	0	0	0	0	0	0	0	0	0	0	0	0	0	0	0	0	0	0		0	0	0	0	0	0	0	0	0	0	NA	NA	AT1G09026	-	NA	NA	AT1G09026	-
AT1G09030	NF-YB4	nuclear factor Y, subunit B4	420	0	0	0	0	0	0	0	0	0	0	0	0	0	0	0.103685	0.134184	0	0	0	0	0	0	0	0	0	0	0		0	0	0	0	0.0345617	0.044728	0	0	0	0	NA	NA	AT1G09030	-	NA	NA	AT1G09030	-
AT1G09040		unknown protein; FUNCTIONS IN: molecular_function unknown; INVOLVED IN: biological_process unknown; LOCATED IN: membrane; EXPRESSED IN: leaf; BEST Arabidopsis thaliana protein match is: unknown protein (TAIR:AT1G09050.1); Has 614 Blast hits to 567 proteins in 104 species: Archae - 2; Bacteria - 12; Metazoa - 344; Fungi - 31; Plants - 81; Viruses - 0; Other Eukaryotes - 144 (source: NCBI BLink).	2736	2.13023	2.1544	2.04553	2.24119	2.80259	2.16755	1.85807	2.0611	2.36933	2.00318	1.90236	2.38657	2.19836	2.25827	2.56922	2.18623	2.04533	1.79532	1.9413	2.20467	1.88739	2.47457	2.71489	2.39776	2.07395	2.16456	2.1342		2.11005	2.40378	2.09617	2.09737	2.34195	2.00896	2.01112	2.52907	2.12424	1	0.689756	0.15759	AT1G09040	-	0.896682	0.0477793	AT1G09040	-
AT1G09050		unknown protein; BEST Arabidopsis thaliana protein match is: unknown protein (TAIR:AT1G09040.1); Has 552 Blast hits to 499 proteins in 115 species: Archae - 0; Bacteria - 86; Metazoa - 259; Fungi - 14; Plants - 77; Viruses - 0; Other Eukaryotes - 116 (source: NCBI BLink).	2751	2.0912	2.08967	1.87456	2.10436	1.99063	2.16382	2.23214	2.17967	1.85295	1.84134	2.05253	2.02942	2.07109	1.83266	2.10524	2.29317	1.95101	1.98804	2.14216	2.46136	1.97581	2.25035	2.15511	2.8101	1.72421	2.14752	2.032		2.01848	2.08627	2.08825	1.97443	2.003	2.07741	2.19311	2.40519	1.96791	1	0.981887	-0.0307902	AT1G09050	-	0.911103	-0.0425839	AT1G09050	-
AT1G09060		Zinc finger, RING-type;Transcription factor jumonji/aspartyl beta-hydroxylase	2835	10.4851	10.3909	10.6955	10.4017	11.5133	10.7321	11.1419	11.4027	10.3812	10.8166	10.989	10.8404	9.26113	9.68801	10.109	11.0744	10.3361	10.5017	12.5855	11.1729	11.1985	10.5997	11.5612	11.5847	10.2537	10.812	10.3284		10.5238	10.8824	10.9753	10.882	9.68605	10.6374	11.6523	11.2485	10.4647	1	0.506796	-0.100615	AT1G09060	-	0.921225	0.0198936	AT1G09060	-
AT1G09070	SRC2, (AT)SRC2	soybean gene regulated by cold-2	975	48.2648	46.8093	45.813	43.6699	48.672	49.4326	43.2758	48.824	45.1633	39.3707	43.384	41.1519	43.0651	47.0871	43.9773	51.9071	49.236	54.7182	41.9657	43.2627	40.978	44.5733	46.888	48.7622	46.258	48.3472	48.9152		46.9624	47.2582	45.7544	41.3022	44.7098	51.9538	42.0688	46.7412	47.8401	1	0.00652917	-0.191665	AT1G09070	-	4.99907e-05	-0.247379	AT1G09070	-
AT1G09080	BIP3	Heat shock protein 70 (Hsp 70) family protein	2013	0	0.017009	0.103377	0.03431	0.059381	0.019025	0.014926	0.016801	0.058405	0.034762	0.17508	0.058396	0.034009	0.0759	0.041633	0.056802	0.015891	0.082799	0.021122	0.047228	0	0.010564	0.087694	0.077758	0.039985	0.026431	0.012258		0.0401287	0.037572	0.030044	0.0894127	0.050514	0.0518307	0.0227833	0.058672	0.0262247	0	NA	NA	AT1G09080	-	NA	NA	AT1G09080	-
AT1G09090	ATRBOHB, ATRBOHB-BETA, RBOHB	respiratory burst oxidase homolog B	2532	18.6985	21.5557	21.4817	17.4682	18.3356	18.2099	17.8135	18.6019	17.3043	19.1106	17.8941	20.2432	19.1802	18.1968	18.8126	20.9071	17.6146	19.1834	12.296	13.8235	12.0544	14.1028	14.699	15.9078	16.2506	16.9875	17.0117		20.5786	18.0046	17.9066	19.0826	18.7299	19.235	12.7246	14.9032	16.7499	1	0.956525	-0.0276341	AT1G09090	-	0.979355	-0.00636052	AT1G09090	-
AT1G09100	RPT5B	26S proteasome AAA-ATPase subunit RPT5B	1272	32.7313	34.8873	35.531	33.7017	34.2587	35.4988	35.1697	34.2997	34.3522	30.4517	35.7155	34.12	34.603	35.1543	36.0958	35.9614	32.1624	32.8144	33.2348	35.001	35.1113	35.769	33.6652	37.0786	34.111	35.1028	34.546		34.3832	34.4864	34.6072	33.4291	35.2844	33.6461	34.449	35.5043	34.5866	1	0.916446	0.0393139	AT1G09100	-	0.98455	-0.0049468	AT1G09100	-
AT1G09130		ATP-dependent caseinolytic (Clp) protease/crotonase family protein	1016.08	47.34	45.1675	46.8763	48.0825	47.0691	49.0665	47.8393	46.0955	50.9353	45.6852	50.5502	49.1962	48.5499	47.9316	48.3995	49.3438	50.1378	46.8393	50.666	47.8207	49.4834	49.2092	50.3304	50.6304	48.4851	50.4738	47.857		46.4613	48.0727	48.29	48.4772	48.2937	48.7736	49.3234	50.0567	48.9386	1	0.94827	-0.029811	AT1G09130	-	0.961127	-0.0105024	AT1G09130	-
AT1G09140	ATSRP30, SR30, At-SR30	SERINE-ARGININE PROTEIN 30	796.355	56.5379	53.7988	55.7469	53.5688	57.7474	53.5746	63.8265	63.8375	60.2112	57.0103	53.7687	56.093	60.6708	55.9089	59.1982	61.5633	57.2387	58.0381	57.7144	60.0083	57.7084	62.2557	58.808	56.2947	65.063	70.244	70.1446		55.3612	54.9636	62.6251	55.624	58.5926	58.9467	58.477	59.1195	68.4839	1	0.968568	-0.0225508	AT1G09140	-	0.713386	-0.0513751	AT1G09140	-
AT1G09150		pseudouridine synthase and archaeosine transglycosylase (PUA) domain-containing protein	546	68.2886	69.8479	75.2262	74.4908	76.3038	70.7621	76.8433	70.6704	72.7832	67.8696	67.584	79.4593	73.1217	67.5366	69.504	67.6144	61.3784	71.1227	68.9294	75.2837	74.4929	71.2644	81.6394	70.2011	64.8661	72.7808	67.5573		71.1209	73.8522	73.4323	71.6376	70.0541	66.7052	72.902	74.3683	68.4014	1	0.981166	0.0186364	AT1G09150	-	0.599476	0.0726588	AT1G09150	-
AT1G09155	AtPP2-B15, PP2-B15	phloem protein 2-B15	870	4.46515	5.27052	5.02395	5.50627	4.87528	6.51483	6.63135	4.78969	5.73808	5.17434	5.64075	6.8167	5.57209	5.93543	6.29078	5.55367	4.87299	5.97731	4.51588	5.7843	5.60768	5.91679	4.73306	6.08575	5.72842	6.2062	5.70573		4.91987	5.63213	5.71971	5.87726	5.93277	5.46799	5.30262	5.57853	5.88012	1	0.930259	0.0802491	AT1G09155	-	0.808249	0.0827372	AT1G09155	-
AT1G09157		Protein of unknown function (DUF679)	732	0	0	0	0	0	0.079043	0	0.068195	0.059912	0	0	0	0	0	0	0	0.065825	0	0	0.067474	0.049873	0	0	0	0	0.055557	0		0	0.0263477	0.0427023	0	0	0.0219417	0.0391157	0	0.018519	0	NA	NA	AT1G09157	-	NA	NA	AT1G09157	-
AT1G09160		Protein phosphatase 2C family protein	1287	22.1365	23.2387	23.8574	24.8266	23.5486	23.2213	19.6252	20.3984	20.0914	21.1631	22.3273	25.7839	21.2902	23.7833	23.477	20.9575	22.9004	23.6239	19.5768	20.2011	18.687	20.8373	19.2708	19.2855	21.586	22.1538	19.4386		23.0775	23.8655	20.0383	23.0914	22.8502	22.4939	19.4883	19.7979	21.0595	1	0.988492	0.0123475	AT1G09160	-	0.836959	0.0378795	AT1G09160	-
AT1G09170		P-loop nucleoside triphosphate hydrolases superfamily protein with CH (Calponin Homology) domain	3033	4.23856	5.44744	5.60387	4.49656	5.55039	6.4442	5.66462	5.74197	5.12308	5.79462	6.36322	5.76136	6.5623	6.24066	6.23375	5.63786	6.24747	5.52487	5.30079	5.04118	4.78487	4.87416	4.48769	5.70304	6.44301	6.44036	6.8917		5.09662	5.49705	5.50989	5.97307	6.34557	5.8034	5.04228	5.02163	6.59169	1	0.692753	0.0920606	AT1G09170	-	0.87879	0.0313895	AT1G09170	-
AT1G09176		unknown protein; FUNCTIONS IN: molecular_function unknown; INVOLVED IN: biological_process unknown; LOCATED IN: endomembrane system; Has 30201 Blast hits to 17322 proteins in 780 species: Archae - 12; Bacteria - 1396; Metazoa - 17338; Fungi - 3422; Plants - 5037; Viruses - 0; Other Eukaryotes - 2996 (source: NCBI BLink).	453	0.384899	0.125035	0.617092	0.739353	0.276542	0.685561	1.18314	1.67207	0.794407	0.871192	1.08905	0.436021	0.126139	0.698969	0.727523	1.21976	0.610209	1.10131	0.302679	0.773167	0.729308	0.300659	0.604457	0.678256	0.29281	0.7693	0.43991		0.375675	0.567152	1.21654	0.798754	0.517544	0.977093	0.601718	0.527791	0.500673	1	0.713891	-0.730088	AT1G09176	-	0.914964	-0.199928	AT1G09176	-
AT1G09180	ATSAR1, ATSARA1A, SARA1A	secretion-associated RAS super family 1	582	0.202555	0.257556	0	0.436571	0	0.435784	0.231763	0.121655	0.108082	0.624616	0.754962	0	0.12657	0.145242	0.337695	0.874009	0.37268	0	0	0.37523	0.26913	0.155489	0.14524	0.207137	0.150259	0.102899	0.278598		0.15337	0.290785	0.153833	0.459859	0.203169	0.415563	0.214787	0.169289	0.177252	0	NA	NA	AT1G09180	-	NA	NA	AT1G09180	-
AT1G09190		Tetratricopeptide repeat (TPR)-like superfamily protein	1455	2.87105	2.72879	3.77662	2.99873	3.0677	2.837	3.03017	2.58002	3.1109	2.21749	3.901	2.79204	2.99105	2.4819	2.90772	2.94632	3.32768	2.7062	3.05558	2.94677	2.74616	2.86689	2.5827	2.91551	2.53487	2.95619	2.20435		3.12549	2.96781	2.90703	2.97018	2.79356	2.9934	2.91617	2.78837	2.56514	1	0.962878	-0.0754851	AT1G09190	-	0.965871	-0.0290771	AT1G09190	-
AT1G09195		FUNCTIONS IN: molecular_function unknown; INVOLVED IN: biological_process unknown; LOCATED IN: mitochondrion; CONTAINS InterPro DOMAIN/s: Metal-dependent phosphohydrolase, HD subdomain (InterPro:IPR006674), Ppx/GppA phosphatase (InterPro:IPR003695); Has 30201 Blast hits to 17322 proteins in 780 species: Archae - 12; Bacteria - 1396; Metazoa - 17338; Fungi - 3422; Plants - 5037; Viruses - 0; Other…	1625.48	4.49602	4.75665	4.58057	6.21188	6.16301	6.03594	5.56086	5.79304	5.60241	4.99455	4.53098	6.0925	6.01326	5.12296	6.9189	6.28399	5.79534	4.94569	4.69229	5.69538	6.54917	6.53659	6.66622	6.33118	6.60959	6.24454	6.34925		4.61108	6.13694	5.6521	5.20601	6.01837	5.67501	5.64561	6.51133	6.40113	1	0.962774	0.0588826	AT1G09195	-	0.814663	-0.0857986	AT1G09195	-
AT1G09200		Histone superfamily protein	411	318.959	325.655	321.885	329.414	328.459	296.682	290.488	277.531	298.751	297.371	286.684	305.866	290.03	284.266	279.719	285.233	281.3	283.799	299.232	301.534	292.67	294.629	307.148	297.557	289.761	287.228	262.011		322.166	318.185	288.923	296.64	284.672	283.444	297.812	299.778	279.667	1	0.989958	-0.00820229	AT1G09200	-	0.585056	0.0605568	AT1G09200	-
AT1G09210	CRT1b, AtCRT1b	calreticulin 1b	1275	376.678	381.983	391.372	416.857	395.071	378.963	376.676	351.213	370.202	387.641	398.238	405.9	391.796	391.724	386.467	356.386	330.392	358.427	343.94	366.94	355.689	386.511	383.526	371.092	368.692	370.25	344.481		383.344	396.964	366.03	397.26	389.996	348.402	355.523	380.376	361.141	1	0.489841	0.0869757	AT1G09210	-	0.0634618	0.126995	AT1G09210	-
AT1G09220		Pentatricopeptide repeat (PPR) superfamily protein	1515	1.08414	1.37892	1.59445	1.43316	1.78242	1.15235	1.50197	0.712165	1.21953	1.29738	0.821091	1.60703	1.46696	1.06347	1.40084	1.26086	1.60158	1.26364	1.14704	1.52481	1.09874	1.75577	1.77776	1.27506	1.27094	1.19321	1.24726		1.3525	1.45598	1.14456	1.24183	1.31042	1.37536	1.25686	1.60286	1.23714	1	0.988757	-0.0426043	AT1G09220	-	0.858241	-0.117754	AT1G09220	-
AT1G09230		RNA-binding (RRM/RBD/RNP motifs) family protein	1329	9.47527	9.14376	10.6843	10.3835	12.9721	11.3672	10.8543	11.5907	10.2391	11.231	11.4482	11.6884	11.3207	12.1169	11.6724	10.6913	11.5787	10.406	10.7445	10.695	10.2399	11.6495	12.2408	10.9596	11.3116	11.131	11.7855		9.76778	11.5743	10.8947	11.4559	11.7033	10.892	10.5598	11.6166	11.4094	1	0.876201	0.073608	AT1G09230	-	0.781561	0.0609561	AT1G09230	-
AT1G09240	NAS3, ATNAS3	nicotianamine synthase 3	963	0	0	0	0	0	0	0	0	0	0	0	0	0	0	0	0	0	0	0	0	0.044788	0	0	0	0	0	0		0	0	0	0	0	0	0.0149293	0	0	0	NA	NA	AT1G09240	-	NA	NA	AT1G09240	-
AT1G09245		Plant self-incompatibility protein S1 family	420	0	0	0	0	0	0	0	0	0	0	0	0	0	0	0	0	0	0	0	0	0	0	0	0	0	0	0		0	0	0	0	0	0	0	0	0	0	NA	NA	AT1G09245	-	NA	NA	AT1G09245	-
AT1G09250		basic helix-loop-helix (bHLH) DNA-binding superfamily protein	624	38.7626	34.4672	44.207	43.6027	47.0439	47.8543	42.2811	39.8193	41.1105	39.0094	40.147	44.1162	44.1363	43.7537	43.7586	45.2954	43.8916	42.1625	34.2365	40.9657	37.3828	41.7062	43.8012	40.9829	46.688	44.8141	43.8518		39.1456	46.167	41.0703	41.0909	43.8829	43.7832	37.5283	42.1634	45.118	1	0.950261	-0.0343609	AT1G09250	-	0.621521	-0.0704577	AT1G09250	-
AT1G09260		Chaperone DnaJ-domain superfamily protein	417	0	0	0	0	0	0.210933	0	0	0	0	0	0	0	0	0	0	0	0	0	0	0	0	0	0	0.230258	0	0		0	0.070311	0	0	0	0	0	0	0.0767527	0	NA	NA	AT1G09260	-	NA	NA	AT1G09260	-
AT1G09270	IMPA-4	importin alpha isoform 4	1578.8	70.3225	72.2327	79.8004	77.8204	76.592	71.9453	75.9892	73.0344	72.2727	68.9863	72.6157	79.5429	75.5407	75.9177	76.9439	75.3018	70.1252	73.577	68.181	72.5509	71.9735	71.0267	72.8914	76.2689	75.3961	75.4868	73.1313		74.1185	75.4526	73.7654	73.715	76.1341	73.0013	70.9018	73.3957	74.6714	1	0.926656	0.0311364	AT1G09270	-	0.935178	0.0139813	AT1G09270	-
AT1G09280		CONTAINS InterPro DOMAIN/s: Rhodanese-like (InterPro:IPR001763), Serine hydrolase (InterPro:IPR005645); BEST Arabidopsis thaliana protein match is: Rhodanese/Cell cycle control phosphatase superfamily protein (TAIR:AT2G40760.1); Has 5925 Blast hits to 5912 proteins in 1592 species: Archae - 0; Bacteria - 2946; Metazoa - 156; Fungi - 408; Plants - 229; Viruses - 0; Other Eukaryotes - 2186 (source:…	1746	13.463	12.7223	12.7983	13.1248	14.7025	13.1285	13.9226	15.0398	13.9426	14.3131	12.9935	13.5695	13.3372	12.987	13.4824	14.8718	14.3836	14.0442	11.3935	13.7343	13.0085	14.2639	15.3886	14.3907	15.3182	13.0857	13.2085		12.9945	13.6519	14.3017	13.6254	13.2689	14.4332	12.7121	14.6811	13.8708	1	0.592843	-0.100623	AT1G09280	-	0.636435	-0.0678007	AT1G09280	-
AT1G09290		unknown protein; Has 73 Blast hits to 71 proteins in 26 species: Archae - 0; Bacteria - 0; Metazoa - 5; Fungi - 11; Plants - 54; Viruses - 0; Other Eukaryotes - 3 (source: NCBI BLink).	1047	13.0323	13.734	13.2836	12.4679	14.1477	14.9651	15.1495	13.2326	11.3008	12.0443	13.0921	11.7258	14.1149	13.2283	14.6484	14.7974	12.9603	12.1445	12.1659	12.2067	11.3125	12.1406	12.4384	13.7611	12.6534	12.0793	12.7593		13.35	13.8602	13.2276	12.2874	13.9972	13.3007	11.895	12.78	12.4973	1	0.932406	0.0514056	AT1G09290	-	0.750006	-0.0658874	AT1G09290	-
AT1G09300		Metallopeptidase M24 family protein	1472.19	14.2394	11.9247	12.4019	13.3209	12.8421	10.9912	13.6802	12.2488	12.6806	11.5844	13.5308	11.6453	11.8313	11.6301	12.0862	13.6466	12.6766	12.4943	11.4875	12.3628	12.2823	11.696	12.0385	11.1281	11.4025	11.3125	10.5545		12.8553	12.3847	12.8699	12.2535	11.8492	12.9392	12.0442	11.6209	11.0898	1	0.791093	-0.088556	AT1G09300	-	0.852713	-0.0408827	AT1G09300	-
AT1G09310		Protein of unknown function, DUF538	540	0.879772	1.11398	0.91852	1.03516	1.2231	1.1438	1.26935	0.443208	0.724473	0.620415	0.69315	1.6696	0.309512	0.896462	0.60458	0.810382	0.697945	1.03208	1.06574	1.38177	0.991899	0.97723	1.14114	1.10787	1.30734	0.829704	0.835837		0.970757	1.13402	0.812344	0.994388	0.603518	0.846802	1.14647	1.07541	0.99096	1	0.874892	-0.404437	AT1G09310	-	0.97095	0.0688512	AT1G09310	-
AT1G09320		agenet domain-containing protein	1554	6.82498	6.44853	7.20874	6.79289	7.69953	6.41643	6.39897	6.31995	5.73177	6.47806	6.98456	6.82698	5.95107	5.90881	6.5323	6.86071	6.58842	6.10058	6.16472	7.21953	6.97872	6.91271	6.70222	6.49479	6.13391	6.80218	5.9791		6.82742	6.96962	6.15023	6.7632	6.13073	6.51657	6.78766	6.70324	6.30506	1	0.890162	-0.0718978	AT1G09320	-	0.888451	0.037525	AT1G09320	-
AT1G09330		unknown protein; FUNCTIONS IN: molecular_function unknown; INVOLVED IN: biological_process unknown; LOCATED IN: integral to membrane; EXPRESSED IN: 24 plant structures; EXPRESSED DURING: 15 growth stages; CONTAINS InterPro DOMAIN/s: Protein of unknown function DUF846, eukaryotic (InterPro:IPR008564); Has 518 Blast hits to 518 proteins in 206 species: Archae - 0; Bacteria - 0; Metazoa - 193; Fungi…	561	64.9146	69.2264	63.6365	75.44	68.9549	69.6657	69.9192	61.9607	65.0639	72.3666	76.5765	81.9306	68.0519	69.2278	73.369	71.1968	55.4104	70.8528	66.0374	69.8326	69.7284	68.2058	71.3213	63.6987	71.0675	72.6069	69.2548		65.9258	71.3535	65.6479	76.9579	70.2162	65.82	68.5328	67.7419	70.9764	1	0.932767	0.0504841	AT1G09330	-	0.142947	0.175467	AT1G09330	-
AT1G09340	CRB, CSP41B, HIP1.3	chloroplast RNA binding	1137	2.73125	3.8548	3.76879	3.29782	4.63017	3.15499	3.36617	4.37338	3.28921	3.48244	3.99146	3.75586	3.84014	4.00925	4.0931	3.62424	3.19502	4.38098	3.38301	3.60224	3.80736	4.20509	3.99085	3.8215	3.74141	3.94629	4.02638		3.45161	3.69433	3.67625	3.74325	3.98083	3.73341	3.59754	4.00581	3.90469	1	0.973942	0.0470216	AT1G09340	-	0.999233	-0.000677232	AT1G09340	-
AT1G09350	AtGolS3, GolS3	galactinol synthase 3	1005	0.036215	0.229195	0.232244	0.278188	0.266624	0.206524	0.700795	0.764604	0.542509	0.813261	1.12169	0.481841	1.21239	0.409593	1.0138	1.2785	1.1154	1.17412	0.608024	1.39201	0.640734	1.02421	0.306269	0.644455	1.22838	0.824282	0.74755		0.165885	0.250445	0.669303	0.805597	0.878594	1.18934	0.880256	0.658311	0.933404	0	0.825238	-0.408351	AT1G09350	-	0.599851	-0.434356	AT1G09350	-
AT1G09360		Plant invertase/pectin methylesterase inhibitor superfamily protein	567	0	0	0	0	0	0	0	0	0	0	0	0	0	0	0	0	0	0	0	0	0	0	0	0	0	0	0		0	0	0	0	0	0	0	0	0	0	NA	NA	AT1G09360	-	NA	NA	AT1G09360	-
AT1G09370		Plant invertase/pectin methylesterase inhibitor superfamily protein	525	0	0.145309	0.138536	0	0	0.311134	0	0	0	0.14033	0	0	0	0	0.115612	0	0	0	0	0	0.104438	0.086995	0.304536	0	0	0.212309	0		0.094615	0.103711	0	0.0467767	0.0385373	0	0.0348127	0.13051	0.0707697	0	NA	NA	AT1G09370	-	NA	NA	AT1G09370	-
AT1G09380		nodulin MtN21 /EamA-like transporter family protein	1125	0.292798	0.330595	0.191901	0.380207	0.490231	0.106135	0.727078	0.369374	0.403353	0.463377	0.407209	0.278729	0.325583	0.684282	0.524756	0.788409	0.448893	0.491672	0.391352	0.400757	0.524143	0.141947	0.493534	0.593555	0.77201	0.408691	0.433369		0.271765	0.325524	0.499935	0.383105	0.51154	0.576325	0.438751	0.409679	0.538023	1	0.975571	-0.145503	AT1G09380	-	0.709975	-0.377117	AT1G09380	-
AT1G09390		GDSL-like Lipase/Acylhydrolase superfamily protein	1113	9.78361	8.96578	10.3048	8.89062	7.34948	6.57744	9.75179	8.24482	7.15615	8.87111	11.2389	8.7336	8.34805	7.27175	8.19228	7.57692	7.95251	8.27961	8.20757	9.20108	8.01932	7.34903	7.37036	7.5135	8.63694	8.04117	7.65953		9.68473	7.60585	8.38425	9.61454	7.93736	7.93635	8.47599	7.41096	8.11255	1	0.990132	-0.01523	AT1G09390	-	0.267679	0.18691	AT1G09390	-
AT1G09400		FMN-linked oxidoreductases superfamily protein	975	0.26827	0.290587	0	0	0.112535	0.326438	0	0.04719	0.082325	0.048095	0.141607	0.113783	0	0	0.294994	0	0.230779	0	0	0.138236	0.034339	0.029448	0.08226	0.154281	0.056867	0.076292	0.209839		0.186286	0.146324	0.0431717	0.101162	0.0983313	0.0769263	0.057525	0.088663	0.114333	0	NA	NA	AT1G09400	-	NA	NA	AT1G09400	-
AT1G09410		pentatricopeptide (PPR) repeat-containing protein	2118	1.02504	1.09011	1.15712	0.795043	1.14709	0.973921	0.969041	1.10343	0.781149	1.11032	1.37298	1.163	0.963053	0.914256	1.18162	1.08639	0.927891	0.900543	0.983771	0.881455	0.914561	0.949648	0.884381	0.789595	1.00863	0.91174	0.726045		1.09076	0.972018	0.951207	1.21543	1.01964	0.971608	0.926596	0.874541	0.882138	1	0.985539	0.0444542	AT1G09410	-	0.565774	0.216063	AT1G09410	-
AT1G09415	NIMIN-3	NIM1-interacting 3	339	5.99083	8.08492	7.53906	6.52952	3.66183	3.91863	5.99759	5.74477	8.19266	5.13403	4.55287	6.67629	5.96016	3.93463	5.22755	2.18439	4.06372	5.10616	9.25528	5.30512	5.06857	5.67007	6.4622	8.00284	6.3214	8.82997	7.84421		7.20494	4.70333	6.64501	5.4544	5.04078	3.78476	6.54299	6.7117	7.66519	1	0.817929	0.317062	AT1G09415	-	0.410238	0.442373	AT1G09415	-
AT1G09420	G6PD4	glucose-6-phosphate dehydrogenase 4	1878.85	4.15969	4.58778	4.20559	5.08568	5.48127	4.81925	5.3332	5.42401	5.16245	4.4752	4.89621	5.9604	4.31321	4.62036	5.75321	4.10915	5.24418	4.4401	6.12712	5.37795	5.09954	5.25551	6.01095	4.97097	5.18532	5.02046	4.55225		4.31769	5.12873	5.30655	5.1106	4.89559	4.59781	5.53487	5.41248	4.91934	1	0.96914	0.0527441	AT1G09420	-	0.794303	0.0960509	AT1G09420	-
AT1G09430	ACLA-3	ATP-citrate lyase A-3	1275	66.0484	74.9031	75.9584	67.8425	69.1816	71.2988	76.2127	73.7683	71.0285	65.3634	68.8823	67.3705	73.6974	72.0198	73.7132	71.0596	67.1405	70.8311	63.5774	69.0845	69.1961	70.9375	73.8251	76.1841	75.0849	74.6439	75.5885		72.3033	69.441	73.6698	67.2054	73.1435	69.6771	67.286	73.6489	75.1058	1	0.873787	0.042236	AT1G09430	-	0.798436	-0.0325572	AT1G09430	-
AT1G09440		Protein kinase superfamily protein	1401	5.63495	5.60254	6.82394	7.22728	6.39312	7.88766	6.82506	6.97757	5.87545	6.57117	7.56573	6.06328	7.21579	6.26614	8.18502	6.63105	7.07876	7.57243	6.22392	7.16763	6.82355	7.60858	6.39419	7.28979	8.84222	7.37074	7.42351		6.02048	7.16935	6.55936	6.73339	7.22232	7.09408	6.73837	7.09752	7.87882	1	0.988152	0.0212397	AT1G09440	-	0.896682	-0.0425358	AT1G09440	-
AT1G09450		Protein kinase superfamily protein	1800	4.96519	4.94749	4.62838	5.02713	5.3782	4.48566	4.74122	5.04814	4.15866	4.12486	5.29705	5.71009	3.87883	3.62673	4.57187	4.06428	3.70006	3.96074	3.46798	4.59703	4.04694	3.61751	4.38202	3.54141	4.09523	4.26849	3.5394		4.84702	4.96366	4.64934	5.044	4.02581	3.90836	4.03732	3.84698	3.96771	1	0.987474	0.0265601	AT1G09450	-	0.16954	0.243564	AT1G09450	-
AT1G09460		Carbohydrate-binding X8 domain superfamily protein	993	46.8128	43.7967	46.58	31.3051	34.1943	30.7681	43.005	42.9551	49.0496	41.0213	43.3541	36.8963	27.425	29.125	31.2274	38.036	38.7024	37.1598	41.1371	37.932	40.4774	29.3986	37.8791	32.871	38.2189	36.9166	36.8963		45.7298	32.0892	45.0032	40.4239	29.2591	37.9661	39.8488	33.3829	37.3439	1	0.000565333	-0.299886	AT1G09460	-	0.809152	0.0495033	AT1G09460	-
AT1G09470		unknown protein; FUNCTIONS IN: molecular_function unknown; EXPRESSED IN: cotyledon; BEST Arabidopsis thaliana protein match is: unknown protein (TAIR:AT5G26770.1); Has 55019 Blast hits to 30094 proteins in 2088 species: Archae - 730; Bacteria - 6553; Metazoa - 28961; Fungi - 4800; Plants - 2559; Viruses - 111; Other Eukaryotes - 11305 (source: NCBI BLink).	1011	5.95028	5.74895	6.16943	7.13471	5.86536	5.82652	7.56333	6.2782	7.59827	6.71457	7.49012	5.8123	6.934	6.71271	7.66395	7.11631	6.34054	5.3938	6.35134	4.71035	6.10579	5.81978	5.12715	6.04555	6.91372	5.85859	4.77536		5.95622	6.27553	7.1466	6.67233	7.10355	6.28355	5.72249	5.66416	5.84922	1	0.796391	0.126194	AT1G09470	-	0.820343	0.0698365	AT1G09470	-
AT1G09480		NAD(P)-binding Rossmann-fold superfamily protein	1110	1.40505	1.46473	1.39871	1.19914	0.902955	1.64813	1.06637	1.54725	1.19227	1.24148	1.46883	1.12532	1.47336	1.02312	1.62548	1.54579	1.25838	0.882604	1.06662	0.688664	0.689148	1.10097	1.05506	1.47228	1.08468	0.932716	1.12835		1.42283	1.25008	1.26863	1.27854	1.37399	1.22892	0.814811	1.20944	1.04858	1	0.962648	0.111801	AT1G09480	-	0.942205	0.0688805	AT1G09480	-
AT1G09483		unknown protein; BEST Arabidopsis thaliana protein match is: unknown protein (TAIR:AT1G09470.1); Has 48 Blast hits to 48 proteins in 9 species: Archae - 0; Bacteria - 0; Metazoa - 0; Fungi - 0; Plants - 48; Viruses - 0; Other Eukaryotes - 0 (source: NCBI BLink).	339	0	0	0	0	0	0	0	0	0	0	0	0	0	0	0	0	0	0	0	0	0	0	0	0	0	0	0		0	0	0	0	0	0	0	0	0	0	NA	NA	AT1G09483	-	NA	NA	AT1G09483	-
AT1G09490		NAD(P)-binding Rossmann-fold superfamily protein	969	9.66011	10.9357	9.95263	9.71946	13.0844	10.868	11.5887	10.7859	13.3014	9.45453	10.79	9.0106	9.00875	11.2892	10.7146	10.4087	9.72143	10.6843	13.3439	14.6417	15.453	11.7393	12.8194	11.7408	9.5762	10.5007	9.33907		10.1828	11.224	11.892	9.75171	10.3375	10.2715	14.4795	12.0998	9.80532	1	0.994418	0.00858832	AT1G09490	-	0.927864	-0.0348679	AT1G09490	-
AT1G09500		NAD(P)-binding Rossmann-fold superfamily protein	837	0.057598	0	0.220608	0.662227	0	0.081012	0	0.072383	0.063263	0.070503	0.104374	0	0	0.080676	0.123138	0	0	0.070088	0.26442	0	0.051275	0.043887	0.040347	0.057335	0.084605	0	0.052313		0.0927353	0.247746	0.0452153	0.0582923	0.067938	0.0233627	0.105232	0.0471897	0.0456393	0	NA	NA	AT1G09500	-	NA	NA	AT1G09500	-
AT1G09510		NAD(P)-binding Rossmann-fold superfamily protein	969	0	0	0	0.115341	0	0	0.051016	0	0.048712	0	0	0.066408	0	0	0	0	0	0	0.070036	0	0.040929	0	0	0	0	0	0		0	0.038447	0.0332427	0.022136	0	0	0.0369883	0	0	0	NA	NA	AT1G09510	-	NA	NA	AT1G09510	-
AT1G09520		LOCATED IN: chloroplast; EXPRESSED IN: 21 plant structures; EXPRESSED DURING: 12 growth stages; CONTAINS InterPro DOMAIN/s: Zinc finger, PHD-type, conserved site (InterPro:IPR019786); BEST Arabidopsis thaliana protein match is: PHD finger family protein (TAIR:AT3G17460.1); Has 56 Blast hits to 56 proteins in 17 species: Archae - 0; Bacteria - 2; Metazoa - 0; Fungi - 4; Plants - 46; Viruses - 0; O…	783	22.2609	22.5195	26.1442	23.8677	20.3146	21.1441	22.7373	22.1097	21.9862	21.7977	24.4422	20.7214	19.8368	20.7127	24.385	27.5356	22.1715	23.8594	21.2252	20.7807	21.9863	22.0451	27.958	22.9174	24.886	23.3434	21.0294		23.6415	21.7755	22.2777	22.3204	21.6448	24.5222	21.3307	24.3068	23.0863	1	0.545328	-0.148159	AT1G09520	-	0.682611	-0.085614	AT1G09520	-
AT1G09530	PIF3, POC1, PAP3	phytochrome interacting factor 3	1575	2.16503	1.98145	1.96865	1.82051	1.50464	2.66098	1.64335	1.59056	1.95239	2.61153	2.01444	1.59701	1.46992	1.8228	1.80006	1.4324	1.6452	1.49936	2.01512	2.41131	2.26228	1.3956	1.74846	2.02231	1.25933	1.46116	1.61597		2.03838	1.99538	1.72877	2.07433	1.69759	1.52565	2.22957	1.72212	1.44549	1	0.948393	0.0945645	AT1G09530	-	0.330174	0.29663	AT1G09530	-
AT1G09540	MYB61, ATMYB61	myb domain protein 61	1101	20.3574	20.2151	21.3689	18.073	21.4972	23.6086	18.7157	17.9013	16.1184	14.6912	17.0028	16.4117	17.2938	20.1504	20.1042	18.6135	19.3549	18.9664	14.9888	15.7198	13.0838	15.7727	15.9088	16.6192	24.0761	20.9177	20.8998		20.6471	21.0596	17.5785	16.0352	19.1828	18.9783	14.5975	16.1002	21.9645	1	0.999912	-8.84368e-05	AT1G09540	-	0.139294	-0.160769	AT1G09540	-
AT1G09550		Pectinacetylesterase family protein	1167	0	0	0	0	0	0	0	0	0	0	0	0	0	0	0	0	0	0	0	0	0	0	0	0	0	0	0		0	0	0	0	0	0	0	0	0	0	NA	NA	AT1G09550	-	NA	NA	AT1G09550	-
AT1G09560	GLP5	germin-like protein 5	660	967.457	945.051	950.318	724.296	786.248	820.138	786.019	786.031	777.079	762.912	953.485	816.645	840.97	841.306	828.611	859.282	919.348	857.421	674.352	641.381	585.446	796.553	807.492	880.114	824.044	929.396	854.011		954.275	776.894	783.043	844.347	836.962	878.684	633.726	828.053	869.15	1	0.863378	-0.0799376	AT1G09560	-	0.838858	-0.049285	AT1G09560	-
AT1G09570	PHYA, FHY2, FRE1, HY8	phytochrome A	3269.41	48.7751	49.2194	46.5591	48.0191	50.1928	47.839	49.3372	49.8654	49.7361	48.7652	51.1858	43.4168	51.6778	52.8746	51.2656	50.1277	47.3465	48.8904	54.515	57.291	52.7792	54.4145	52.2148	51.5069	51.6141	49.2964	49.7958		48.1845	48.6836	49.6462	47.7893	51.9393	48.7882	54.8617	52.7121	50.2354	1	0.824842	0.0567807	AT1G09570	-	0.859348	-0.0276724	AT1G09570	-
AT1G09575		Protein of unknown function (DUF607)	879	4.37208	4.4718	4.33076	4.00901	3.20672	4.55627	3.77455	4.12054	2.74937	4.04656	3.96319	4.49555	2.63173	3.25052	3.8946	3.49608	3.03484	3.48841	4.66942	4.06619	5.33633	3.3263	3.62141	3.29694	3.01174	2.87603	3.74506		4.39155	3.924	3.54815	4.16843	3.25895	3.33978	4.69065	3.41488	3.21094	1	0.986327	-0.0440219	AT1G09575	-	0.545811	0.222789	AT1G09575	-
AT1G09580		emp24/gp25L/p24 family/GOLD family protein	654	45.7736	42.8451	44.2926	50.2718	44.9876	52.3753	49.6801	44.205	47.2625	51.3956	48.3544	47.0722	48.6429	52.0412	53.4721	49.7944	45.8636	44.0889	49.884	48.0557	55.8084	52.6095	50.2705	54.9118	49.0023	50.0414	50.0503		44.3038	49.2116	47.0492	48.9407	51.3854	46.5823	51.2494	52.5973	49.698	1	0.873787	0.0628907	AT1G09580	-	0.804642	0.0472148	AT1G09580	-
AT1G09590		Translation protein SH3-like family protein	495	974.615	890.107	835.952	887.688	802.093	852.784	865.015	839.956	931.817	973.825	864.833	899.51	863.962	816.075	781.155	790.292	867.73	740.293	906.913	834.376	946.642	882.427	792.093	818.616	783.5	776.24	777.975		900.225	847.522	878.929	912.723	820.397	799.438	895.977	831.045	779.238	1	0.990132	0.0135785	AT1G09590	-	0.348971	0.152907	AT1G09590	-
AT1G09600		Protein kinase superfamily protein	2145	2.25872	2.55709	2.13569	2.29242	2.02221	2.21144	2.54153	1.90105	2.40411	2.25826	2.07518	2.18573	2.54861	2.41382	2.79299	2.18944	1.47537	1.7714	2.00909	2.37554	1.74258	2.14556	2.12364	2.07659	2.14666	2.06466	1.80186		2.31717	2.17536	2.28223	2.17306	2.58514	1.81207	2.0424	2.11526	2.00439	1	0.0452619	0.360341	AT1G09600	-	0.398403	0.193179	AT1G09600	-
AT1G09610		Protein of unknown function (DUF579)	849	3.9483	4.04743	3.61407	3.13138	3.29096	5.55789	3.64033	4.26588	3.05158	3.89527	4.27083	3.17423	3.75846	3.1532	3.60993	3.83707	4.78099	3.05456	5.6917	5.37834	3.84665	4.11802	3.81626	4.69878	3.37308	3.88831	3.76559		3.86993	3.99341	3.6526	3.78011	3.5072	3.89087	4.97223	4.21102	3.67566	1	0.940977	-0.104842	AT1G09610	-	0.981592	-0.0184026	AT1G09610	-
AT1G09620		ATP binding;leucine-tRNA ligases;aminoacyl-tRNA ligases;nucleotide binding;ATP binding;aminoacyl-tRNA ligases	3276	68.3594	64.6307	66.5146	67.5594	64.1225	59.2073	65.2106	64.6826	65.9884	66.7932	74.2022	66.1234	65.0028	66.6801	66.7393	65.1681	62.7414	64.9747	68.0235	68.3481	64.7761	65.7246	66.2487	64.9114	63.2352	62.7118	63.0175		66.5016	63.6297	65.2939	69.0396	66.1407	64.2947	67.0492	65.6282	62.9882	1	0.937333	0.0268513	AT1G09620	-	0.399118	0.0687875	AT1G09620	-
AT1G09625		unknown protein; LOCATED IN: endomembrane system; Has 4 Blast hits to 4 proteins in 2 species: Archae - 0; Bacteria - 0; Metazoa - 0; Fungi - 0; Plants - 4; Viruses - 0; Other Eukaryotes - 0 (source: NCBI BLink).	225	0	0	0	0	0	0	0	0	0	0	0	0	0	0	0	0	0	0	0	0	0	0	0	0	0	0	0		0	0	0	0	0	0	0	0	0	0	NA	NA	AT1G09625	-	NA	NA	AT1G09625	-
AT1G09630	ATRAB11C, ATRABA2A, ATRAB-A2A, RAB-A2A, RAB11c	RAB GTPase 11C	654	57.5798	56.8964	54.702	60.1042	61.6389	62.9987	59.3422	52.1105	63.4188	62.8909	59.1478	59.9049	59.674	62.9231	63.085	55.9062	62.6934	55.4888	55.1088	58.0735	58.297	65.3614	62.7803	63.3726	65.6767	63.251	56.7388		56.3927	61.5806	58.2905	60.6479	61.894	58.0295	57.1598	63.8381	61.8888	1	0.872078	0.0600231	AT1G09630	-	0.726138	0.0567437	AT1G09630	-
AT1G09640		Translation elongation factor EF1B, gamma chain	1243.66	291.405	282.707	284.978	293.978	278.685	259.596	271.098	271.535	286.869	296.228	306.545	294.757	293.871	293.774	280.153	282.129	268.748	272.242	289.504	293.978	286.214	285.304	284.08	270.419	274.533	263.009	265.217		286.363	277.42	276.501	299.177	289.266	274.373	289.899	279.934	267.586	1	0.863378	0.04144	AT1G09640	-	0.158443	0.0943252	AT1G09640	-
AT1G09645		unknown protein; BEST Arabidopsis thaliana protein match is: unknown protein (TAIR:AT1G57765.1); Has 35333 Blast hits to 34131 proteins in 2444 species: Archae - 798; Bacteria - 22429; Metazoa - 974; Fungi - 991; Plants - 531; Viruses - 0; Other Eukaryotes - 9610 (source: NCBI BLink).	321	31.7208	33.8021	40.2708	39.2403	38.3091	38.0533	38.1376	39.931	32.6746	33.2569	30.1369	33.8268	33.8312	38.1773	35.1346	38.8553	28.127	43.0466	32.1405	42.9466	36.7638	40.219	42.6129	42.6291	36.7459	40.1431	35.3399		35.2646	38.5342	36.9144	32.4069	35.7144	36.6763	37.2836	41.8203	37.4096	1	0.943535	-0.0641601	AT1G09645	-	0.651487	-0.116671	AT1G09645	-
AT1G09650		F-box and associated interaction domains-containing protein	1149	0.434062	0.642927	0.45464	0.527491	0.739937	0.605083	0.841432	0.877763	0.732594	0.544913	0.430882	0.407337	0.148871	0.71706	0.497506	0.222856	0.336615	0.759225	0.358267	0.924793	1.16649	0.572875	0.552698	0.503251	0.350511	0.540672	0.462376		0.510543	0.62417	0.817263	0.461044	0.454479	0.439565	0.816517	0.542941	0.451186	1	0.996467	-0.01866	AT1G09650	-	0.930564	0.162367	AT1G09650	-
AT1G09660		RNA-binding KH domain-containing protein	888.466	36.1604	35.907	40.8524	41.4026	40.3172	37.9183	38.9583	38.4783	35.4034	39.1442	36.9205	41.3487	41.0252	37.8483	40.7228	39.2985	38.9363	38.0729	32.8099	36.5013	36.2577	37.7573	36.3194	37.8032	39.4612	38.429	39.6841		37.6399	39.8794	37.6133	39.1378	39.8654	38.7692	35.1896	37.2933	39.1914	1	0.993499	0.00689798	AT1G09660	-	0.989632	0.00397898	AT1G09660	-
AT1G09665		Toll-Interleukin-Resistance (TIR) domain family protein	498	0	0	0	0	0	0	0	0	0	0	0	0	0	0	0	0	0	0	0	0.113086	0	0	0	0	0	0.09328	0.094617		0	0	0	0	0	0	0.0376953	0	0.0626323	0	NA	NA	AT1G09665	-	NA	NA	AT1G09665	-
AT1G09680		Pentatricopeptide repeat (PPR) superfamily protein	1824	1.87828	1.71601	1.4895	1.83996	1.48901	1.32377	1.99975	1.07727	1.34362	1.16179	1.65166	1.71345	1.4916	1.2862	1.89277	1.42945	1.34976	1.37432	1.83228	1.44998	1.88424	1.34895	1.73528	1.16263	1.12898	1.40759	1.7649		1.6946	1.55091	1.47355	1.50897	1.55686	1.38451	1.72217	1.41562	1.43382	1	0.93831	0.111952	AT1G09680	-	0.907922	0.0736002	AT1G09680	-
AT1G09690		Translation protein SH3-like family protein	495	1356.31	1234.1	1123.57	1232.68	1170.2	1244.68	1253.49	1155.25	1362.59	1367.28	1180.37	1140.63	1216.48	1192.43	1113.11	1110.19	1269.47	1048.47	1225.69	1178.84	1335.87	1230.15	1135.19	1195.43	1126.65	1075.31	1122.39		1237.99	1215.85	1257.11	1229.43	1174.01	1142.71	1246.8	1186.92	1108.12	1	0.992	0.0154159	AT1G09690	-	0.742493	0.0936671	AT1G09690	-
AT1G09700	HYL1, DRB1	dsRNA-binding domain-like superfamily protein	1260	10.0468	11.58	11.1297	11.4734	10.829	11.0752	11.3206	11.2066	10.8236	11.8025	11.0684	11.9148	11.63	11.1861	11.828	11.524	12.6015	11.6827	12.0522	11.6104	11.5382	11.312	10.879	12.2005	10.9174	11.0898	11.39		10.9188	11.1259	11.1169	11.5952	11.548	11.9361	11.7336	11.4638	11.1324	1	0.966578	-0.0314573	AT1G09700	-	0.958052	-0.0153763	AT1G09700	-
AT1G09710		Homeodomain-like superfamily protein	1862.53	2.52157	2.4525	2.13375	2.83138	3.04972	2.58698	2.62244	2.61059	2.5259	2.60487	2.46777	2.56668	2.98338	3.11811	2.15375	2.34011	2.33385	2.65183	2.90922	2.29447	2.52414	2.23897	2.69673	2.68563	2.54297	2.49806	3.00593		2.36927	2.82269	2.58631	2.54644	2.75175	2.44193	2.57594	2.54044	2.68232	1	0.927848	0.0882696	AT1G09710	-	0.944867	0.0347088	AT1G09710	-
AT1G09720		Kinase interacting (KIP1-like) family protein	2787	0	0	0	0	0.015543	0	0	0	0.011717	0	0	0	0	0	0.043647	0	0.01298	0	0	0	0	0	0	0	0.015734	0	0		0	0.005181	0.00390567	0	0.014549	0.00432667	0	0	0.00524467	0	NA	NA	AT1G09720	-	NA	NA	AT1G09720	-
AT1G09730		Cysteine proteinases superfamily protein	2797.94	17.9903	19.0892	19.4522	20.1911	19.1979	19.3756	19.3209	19.7166	18.466	18.3826	19.7299	19.3331	18.1365	21.6087	19.4241	19.6413	19.5736	18.9951	18.5178	19.0283	18.3445	18.7939	18.367	19.1935	19.5565	19.2495	19.6462		18.8439	19.5882	19.1678	19.1485	19.7231	19.4033	18.6302	18.7848	19.4841	1	0.960945	0.0247043	AT1G09730	-	0.983545	-0.00508264	AT1G09730	-
AT1G09740		Adenine nucleotide alpha hydrolases-like superfamily protein	516	162.879	183.087	180.979	162.81	171.021	174.973	192.057	195.736	182.404	176.981	179.797	181.522	192.626	193.131	192.132	205.678	180.438	210.169	173.641	173.063	158.638	175.027	177.496	185.943	189.415	196.767	180.294		175.648	169.601	190.066	179.433	192.63	198.762	168.447	179.489	188.825	1	0.901332	-0.0503064	AT1G09740	-	0.330174	-0.105392	AT1G09740	-
AT1G09750		Eukaryotic aspartyl protease family protein	1350	14.7339	14.6314	14.1563	22.2673	18.6484	20.6849	22.5492	20.2419	20.8115	22.1805	25.7942	21.2816	25.3945	28.8683	27.2614	21.5266	21.7615	18.8236	15.2282	14.014	15.0866	21.5834	21.3807	24.38	22.301	21.2929	23.4079		14.5072	20.5335	21.2009	23.0854	27.1747	20.7039	14.7763	22.448	22.3339	1	0.0925256	0.243574	AT1G09750	-	0.611933	0.10252	AT1G09750	-
AT1G09760	U2A'	U2 small nuclear ribonucleoprotein A	750	63.5157	65.2416	72.0436	79.4642	73.803	66.2286	74.6587	68.9062	71.786	65.334	69.8218	81.5716	75.1552	76.7509	79.339	69.1781	64.1101	73.62	70.4252	76.7313	69.6694	67.1587	72.0741	70.4926	70.5273	65.5005	70.5488		66.9336	73.1653	71.7836	72.2425	77.0817	68.9694	72.2753	69.9085	68.8589	1	0.377954	0.11903	AT1G09760	-	0.659816	0.0620039	AT1G09760	-
AT1G09770	ATCDC5, CDC5, ATMYBCDC5	cell division cycle 5	2535	56.6402	56.8043	56.7238	62.9763	63.259	59.3328	61.6575	60.626	59.679	58.7748	62.2426	58.9838	62.9946	65.8458	64.8034	64.0962	62.7517	59.2149	57.3865	62.1277	57.2899	63.6785	68.1474	64.8997	62.7399	63.057	62.6942		56.7228	61.856	60.6542	60.0004	64.5479	62.0209	58.9347	65.5752	62.8304	1	0.931899	0.0280829	AT1G09770	-	0.658438	-0.0448412	AT1G09770	-
AT1G09780		Phosphoglycerate mutase, 2,3-bisphosphoglycerate-independent	1674	364.456	359.38	370.172	358.173	338.877	322.439	341.897	330.271	346.49	365.635	398.173	366.994	355.631	363.316	350.165	348.094	342.678	330.281	384.626	380.372	396.301	369.092	342.151	362.973	355.202	343.852	349.683		364.669	339.83	339.553	376.934	356.371	340.351	387.1	358.072	349.579	1	0.882736	0.0427498	AT1G09780	-	0.121893	0.111891	AT1G09780	-
AT1G09790	COBL6	COBRA-like protein 6 precursor	1365	0.156116	0.661586	0.038851	0.052294	0.268946	0.177777	0.068329	0.155104	0.099406	0	0	0.182059	0.156963	0	0.064547	0.130922	0	0	0	0	0.027273	0	0.086106	0.029949	0	0.059756	0.05475		0.285518	0.166339	0.107613	0.0606863	0.0738367	0.0436407	0.009091	0.038685	0.0381687	0	NA	NA	AT1G09790	-	NA	NA	AT1G09790	-
AT1G09794		Cox19 family protein (CHCH motif)	192	17.3941	24.0459	17.0877	15.0745	33.353	23.1605	26.3335	23.6572	24.5176	24.5997	11.4068	25.5907	32.3316	15.1229	25.6401	18.6506	22.5777	28.3443	23.4081	20.5495	16.8476	25.4772	20.2247	23.6458	20.0747	18.9466	28.6744		19.5092	23.8627	24.8361	20.5324	24.3649	23.1909	20.2684	23.1159	22.5652	1	0.993499	-0.0332967	AT1G09794	-	0.901189	-0.139301	AT1G09794	-
AT1G09795	ATATP-PRT2, HISN1B, ATP-PRT2	ATP phosphoribosyl transferase 2	1242	10.8298	10.892	10.5608	11.5586	11.9849	9.82764	11.4022	10.9007	11.3932	12.0635	11.688	10.5567	10.4338	11.344	10.7162	11.9871	10.0692	10.8086	11.5138	12.6976	12.1979	11.4529	11.5061	11.6263	11.8635	10.3624	10.9414		10.7609	11.1237	11.232	11.4361	10.8313	10.955	12.1364	11.5284	11.0558	1	0.988025	-0.0178451	AT1G09795	-	0.838214	0.0463307	AT1G09795	-
AT1G09800		Pseudouridine synthase family protein	1119	6.25976	6.39199	6.96858	5.93636	4.80463	4.37976	5.27856	4.90906	5.38098	5.76592	5.70186	5.21368	4.562	5.36042	5.74941	5.43824	5.51031	4.82343	5.53776	5.47633	5.44419	5.71678	5.06003	4.44468	4.90002	4.63498	4.80694		6.54011	5.04025	5.18953	5.56049	5.22394	5.25733	5.48609	5.07383	4.78065	1	0.982288	-0.0321366	AT1G09800	-	0.891096	0.0521653	AT1G09800	-
AT1G09810	ECT11	evolutionarily conserved C-terminal region 11	1413	7.83377	8.05878	8.62181	9.52316	8.45607	8.45865	9.28374	8.1044	8.50151	7.67985	7.18202	9.62394	8.63893	8.7752	10.2602	10.3346	9.98265	10.2835	8.42092	8.75512	9.18142	8.46952	8.43847	9.28824	8.68924	8.4107	8.94568		8.17145	8.81263	8.62988	8.16194	9.22478	10.2003	8.78582	8.73208	8.68187	1	0.858241	-0.091863	AT1G09810	-	0.150345	-0.208586	AT1G09810	-
AT1G09812		unknown protein; BEST Arabidopsis thaliana protein match is: unknown protein (TAIR:AT1G58007.2); Has 93 Blast hits to 93 proteins in 13 species: Archae - 0; Bacteria - 0; Metazoa - 0; Fungi - 0; Plants - 93; Viruses - 0; Other Eukaryotes - 0 (source: NCBI BLink).	387	4.70911	3.75942	4.27193	2.40357	1.43999	3.35816	3.15755	1.79747	1.86602	1.03591	0.801308	2.1707	2.75728	2.92423	3.28804	2.65445	1.79957	2.55293	1.11906	0.662507	1.29152	3.06636	2.28996	0.892546	2.37963	2.02413	1.77122		4.24682	2.40057	2.27368	1.33597	2.98985	2.33565	1.02436	2.08296	2.05833	1	0.929217	0.25781	AT1G09812	-	0.457965	-0.563475	AT1G09812	-
AT1G09815	POLD4	polymerase delta 4	375	49.5815	52.2471	49.67	50.8544	50.5043	56.7411	51.9587	48.7709	59.0548	52.3927	55.3055	49.9261	59.5277	53.0094	51.2276	56.3091	50.398	50.2405	55.757	49.0027	51.6814	53.2398	57.2108	47.1797	49.8284	51.3261	55.8223		50.4995	52.6999	53.2615	52.5414	54.5882	52.3159	52.147	52.5434	52.3256	1	0.981166	0.0240086	AT1G09815	-	0.917259	0.0298121	AT1G09815	-
AT1G09820		Pentatricopeptide repeat (PPR-like) superfamily protein	1821	3.72947	3.67108	4.56736	4.29803	4.33896	3.9149	4.13156	3.54465	4.39899	3.91148	3.60475	4.00322	4.03201	4.63996	4.57211	4.04199	3.81923	3.83194	3.9069	4.68461	4.03807	4.41405	4.7324	4.20494	4.23063	3.39935	4.43871		3.9893	4.18396	4.02507	3.83982	4.41469	3.89772	4.20986	4.45046	4.0229	1	0.76879	0.130617	AT1G09820	-	0.9717	-0.0159334	AT1G09820	-
AT1G09830		Glycinamide ribonucleotide (GAR) synthetase	1599	23.7408	22.0856	21.7575	24.4665	21.7943	20.3367	21.6757	20.3066	20.8394	20.5698	24.0664	23.5583	20.8434	23.2644	22.7607	23.6775	22.7366	22.4743	23.3391	22.3061	23.0541	21.987	22.1831	20.5994	20.6721	19.4888	19.9353		22.528	22.1992	20.9406	22.7315	22.2895	22.9628	22.8998	21.5898	20.0321	1	0.903029	-0.0456152	AT1G09830	-	0.977822	-0.00699668	AT1G09830	-
AT1G09840	ATSK41, SK41	shaggy-like protein kinase 41	1266	47.9206	47.5929	47.3127	52.5502	56.2184	53.9402	52.2778	57.4647	53.0996	52.482	51.1923	57.4506	56.515	54.3075	58.2565	56.6758	58.158	52.6048	58.1403	59.1523	59.1073	53.2184	53.3299	60.2262	54.193	54.0579	53.4824		47.6087	54.2363	54.2807	53.7083	56.3597	55.8129	58.8	55.5915	53.9111	1	0.994418	0.00404664	AT1G09840	-	0.799866	-0.0342348	AT1G09840	-
AT1G09850	XBCP3	xylem bark cysteine peptidase 3	1314	31.597	33.3806	35.8352	33.4864	33.8529	34.2718	33.0384	31.8895	32.1502	33.5501	32.1881	31.9895	33.5214	32.9425	34.4065	33.8916	33.0064	31.1045	33.756	38.1053	36.3365	38.8997	37.6294	40.4783	36.6082	34.6743	35.4688		33.6043	33.8704	32.3594	32.5759	33.6235	32.6675	36.0659	39.0025	35.5838	1	0.967686	0.0227003	AT1G09850	-	0.983804	0.00533462	AT1G09850	-
AT1G09860	ATPUP16, PUP16	purine permease 16	1152	0	0	0	0.099879	0	0.167431	0.179863	0.250235	0.130974	0.149225	0	0.176885	0	0.165776	0	0.167994	0.049819	0	0.483333	0.326002	0.247597	0.121839	0.082433	0.078656	0.177191	0.077981	0.072273		0	0.0891033	0.187024	0.108703	0.0552587	0.0726043	0.352311	0.0943093	0.109148	0	NA	NA	AT1G09860	-	NA	NA	AT1G09860	-
AT1G09870		histidine acid phosphatase family protein	1464	27.2768	27.7486	29.4257	33.1954	31.6339	29.852	29.2059	27.3224	28.3355	28.9598	31.0356	28.7159	32.5619	32.9116	30.0153	28.0833	26.6421	31.0794	28.9765	31.1155	29.0307	29.4638	30.5847	32.2219	31.0438	29.3255	29.8861		28.1504	31.5604	28.2879	29.5704	31.8296	28.6016	29.7076	30.7568	30.0851	1	0.488963	0.0968069	AT1G09870	-	0.844363	0.0312106	AT1G09870	-
AT1G09880		Rhamnogalacturonate lyase family protein	1896	1.12516	0.91018	1.33686	1.45655	1.50237	1.44583	1.45896	1.3405	1.49374	1.68722	1.48308	1.04323	1.4644	1.20345	1.17695	1.0786	1.13979	1.6897	1.25217	1.47099	1.46423	1.0393	1.21644	1.12335	1.46217	1.06987	1.07928		1.12407	1.46825	1.43107	1.40451	1.2816	1.3027	1.3958	1.12636	1.20377	1	0.999912	0.00101993	AT1G09880	-	0.905988	0.0792963	AT1G09880	-
AT1G09890		Rhamnogalacturonate lyase family protein	1854	2.22576	2.91039	3.84111	2.89461	3.21557	3.95684	2.7876	3.46392	2.85167	2.72367	2.63608	2.47478	2.60853	3.20057	3.36862	3.56718	3.31291	3.13138	3.48728	4.00733	3.46786	3.36629	3.21801	4.0204	3.23943	3.21402	3.81899		2.99242	3.35567	3.0344	2.61151	3.05924	3.33716	3.65416	3.5349	3.42415	1	0.917332	-0.0905276	AT1G09890	-	0.22583	-0.238171	AT1G09890	-
AT1G09900		Pentatricopeptide repeat (PPR-like) superfamily protein	1797	7.14371	7.28012	5.81691	7.25828	7.31505	5.73069	6.31648	5.69032	7.56014	7.61078	6.88658	6.74573	6.46009	6.20821	6.85681	7.13943	6.86889	7.39437	6.11491	7.24663	6.97849	6.45357	6.76432	7.00903	6.16555	5.69237	5.60147		6.74691	6.76801	6.52231	7.08103	6.50837	7.13423	6.78001	6.74231	5.8198	1	0.866772	-0.0851875	AT1G09900	-	0.97857	-0.0108278	AT1G09900	-
AT1G09910		Rhamnogalacturonate lyase family protein	2028	5.83537	5.04724	6.01203	5.79695	6.6856	5.97693	6.36722	6.62562	6.17044	6.21056	6.65864	5.64652	5.85184	6.4144	5.50178	6.72586	5.61832	5.49927	5.54765	6.35631	5.96665	6.49748	7.46149	6.26485	6.21257	6.61683	6.04984		5.63155	6.15316	6.38776	6.17191	5.92267	5.94782	5.95687	6.74127	6.29308	1	0.993499	-0.00896115	AT1G09910	-	0.892193	0.0373105	AT1G09910	-
AT1G09920		TRAF-type zinc finger-related	579	66.8579	67.3051	65.0978	67.0068	64.5843	69.4102	66.3839	72.301	66.3209	64.4316	70.0969	66.3929	65.6704	69.3716	65.3094	77.4161	73.048	70.9405	61.9456	64.1822	67.2593	67.5593	65.532	67.5178	68.3224	71.0861	66.7127		66.4203	67.0004	68.3353	66.9738	66.7838	73.8015	64.4624	66.8697	68.7071	1	0.488927	-0.105975	AT1G09920	-	0.474625	-0.0833482	AT1G09920	-
AT1G09930	ATOPT2, OPT2	oligopeptide transporter 2	2205	0	0.022565	0	0.030082	0	0	0	0	0	0	0	0	0.022869	0	0	0	0	0	0	0	0	0	0	0	0	0	0		0.00752167	0.0100273	0	0	0.007623	0	0	0	0	0	NA	NA	AT1G09930	-	NA	NA	AT1G09930	-
AT1G09932		Phosphoglycerate mutase family protein	783	1.31696	1.91896	1.55496	1.38258	1.63821	1.25226	1.12308	1.68801	1.88982	1.14596	1.00816	0.955693	1.43782	1.1598	1.17778	1.18608	1.04924	0.969298	1.1957	1.94601	1.98352	0.94836	0.780738	1.17288	1.15983	0.895628	1.10302		1.59696	1.42435	1.56697	1.0366	1.25847	1.06821	1.70841	0.967326	1.05283	1	0.919766	0.248204	AT1G09932	-	0.960162	0.0684225	AT1G09932	-
AT1G09935		Phosphoglycerate mutase family protein	696	0	0	0	0	0	0	0	0	0	0	0	0	0	0	0	0	0	0	0	0	0	0	0	0	0	0	0		0	0	0	0	0	0	0	0	0	0	NA	NA	AT1G09935	-	NA	NA	AT1G09935	-
AT1G09940	HEMA2	Glutamyl-tRNA reductase family protein	1593	12.7673	14.5661	13.7302	11.417	13.6001	12.8999	13.3274	13.3133	12.7839	12.6738	13.3261	13.1479	12.1702	12.5853	12.9943	13.0014	11.5475	12.5396	14.0906	13.0426	12.6155	12.7753	13.0476	13.4371	13.2371	13.5117	13.0428		13.6879	12.639	13.1415	13.0493	12.5833	12.3628	13.2496	13.0867	13.2639	1	0.993499	0.00739891	AT1G09940	-	0.762116	0.0571692	AT1G09940	-
[truncated: 26,357 more rows]
[truncated: 34 more columns]

## Sheet: helpSheet_statistical criteria
genotype	parameter	value			Comparison	Number of DEGs			Condition to call gene DETECTED
[truncated: 13 more rows]

## Sheet: helpSheet_sampleNames
sample name	treatment	genotype	group	mapping rate
[truncated: 27 more rows]
